# Supplementary material for: Global analysis of protein degradation reveals instability of diverse regulators in Escherichia coli
Source: Proc Natl Acad Sci U S A. 2026 Mar 3;123(10):e2515265123. doi: 10.1073/pnas.2515265123 (PMC12974527; doi:10.1073/pnas.2515265123)
Supplement: Supplementary file 2 — Dataset S01 (XLSX) [file pnas.2515265123.sd01.xlsx]

## Sheet: PubMed annotations
pmid

## Sheet: EcoCyc annotations
summary_page

## Sheet: Manual annotations
pmid

## Sheet: Annotated substrates
gene

## Sheet: Functional enrichment
X.category
