# Supplementary material for: Global analysis of protein degradation reveals instability of diverse regulators in Escherichia coli
Source: Proc Natl Acad Sci U S A. 2026 Mar 3;123(10):e2515265123. doi: 10.1073/pnas.2515265123 (PMC12974527; doi:10.1073/pnas.2515265123)
Supplement: Supplementary file 3 — Dataset S02 (XLSX) [file pnas.2515265123.sd02.xlsx]

## Sheet: Exponential phase (all)
Accession	Gene symbol	# Unique Peptides	abundance_0h_rep1	abundance_0h_rep2	abundance_0h_rep3	abundance_0.5h_rep1	abundance_0.5h_rep2	abundance_0.5h_rep3	abundance_1h_rep1	abundance_1h_rep2	abundance_1h_rep3	abundance_2h_rep1	abundance_2h_rep2	abundance_2h_rep3	abundance_4h_rep1	abundance_4h_rep2	abundance_4h_rep3	beta_1	P.Value	adj.P.Val	CI.L	CI.R
P0A8V2	rpoB	84	16424.4	15022.1	11771.5	10672.1	12737.3	9298.1	13638.5	10741.5	8790.3	7085.9	7201.1	12076.4	7870	4911.1	5662.5	-0.192317	0.000100894	0.00205189	-0.271974	-0.112659
P0A8T7	rpoC	76	14158.3	13660.3	10466.7	8677	10649.4	8339.9	12227.9	9364.3	8293.5	7331.6	6524.5	12136.9	11436.4	5726	5562	-0.0779196	0.160818	0.255782	-0.190213	0.034374
P0A6M8	fusA	55	11640.6	10058.2	7551.3	9927.1	10111.6	8533	11498.9	9839.2	7322.6	8429.5	9720	12182.1	8067.6	7406.1	9093.2	0.0475151	0.0537722	0.12468	-0.000868031	0.0958981
P0AFG8	aceE	70	18534.6	14870.7	9407.6	14661.5	17570.4	11602.9	19973.4	15838.6	13092	13970.7	14287.1	21150.4	12403	8871.3	11568.2	0.0113024	0.359233	0.467442	-0.0140672	0.0366721
P09373	pflB	56	16081.8	14934.6	9636.8	13641.8	14168.7	11770.5	16561.3	12821.4	10762.9	10206.2	10118.6	14877.1	8790.2	7024.3	7929.8	-0.0925815	0.000213872	0.00361783	-0.133909	-0.0512536
P0A6F5	groEL	50	13033.1	9007	6379.2	8445.3	11026.8	7444.6	11257.3	9584.1	7243.1	7693.9	8278.1	10428.7	7654.2	5739.7	6914.8	-0.0104438	0.566413	0.663136	-0.048238	0.0273503
P0A6Y8	dnaK	53	12465	8628.4	6079.4	6457.2	9893.1	5926.7	11531.9	9663.2	6702.8	7765.9	8184.2	13565.9	6791.5	4401.5	4674.4	-0.0667846	0.0460644	0.112519	-0.132254	-0.00131546
P00957	alaS	53	5667.8	5719.7	4266.1	4894.7	5314.9	4549	6751	5119.7	4565.4	4611.4	4113.1	7032	5796.2	3705.3	3955.9	0.0362873	0.188383	0.287014	-0.0196783	0.0922529
P0CE47	tufA	36	15501.1	13704.2	9093.3	14082.1	14719.6	11379.6	16056.1	13011.2	10808.3	12343.5	13498	16798.5	10808.4	9162.3	12382.2	0.0457182	0.0280291	0.0818147	0.00559087	0.0858456
P06959	aceF	41	12501	9960.9	6843.5	9257.8	11571.9	8263.7	13085.1	10703.6	9027.7	9160.3	9350.4	13958.9	7795.2	6194	7846.6	-0.00256302	0.833017	0.876096	-0.0279	0.022774
P25665	metE	57	22767.8	12036.1	6672.4	10632.1	17635.7	8337.8	13590.7	14516.5	8472.1	9247.5	13448.7	13557	4438.9	4099.8	6803.3	-0.218156	0.000612006	0.00757538	-0.327153	-0.109159
P04949	fliC	39	9314.7	5465.2	3563.4	6593.2	7476.4	4440.3	7192.8	6269.7	4837.6	4083.7	5125.4	6797.7	5337.5	2921.8	3629.3	-0.06311	0.0829005	0.166398	-0.135425	0.00920463
P05825	fepA	40	6909.1	5316.8	3629.5	6316.8	5745.1	4524.5	6671.5	5310.4	4371.1	5187.7	5802.5	6780.4	4086.1	3667.5	5419.3	0.032278	0.230744	0.338175	-0.022621	0.0871769
P13035	glpD	43	8433	8294.8	6300.4	6207.6	7358.7	5985	8506.7	6813.3	5168.7	5437.2	5359.4	8607.5	5365.2	3667.3	3788.1	-0.102895	0.000772877	0.00879816	-0.155686	-0.0501036
P0A9M8	pta	41	6466.6	5160.4	3586.5	3947.1	5583.6	3561.1	6348.9	5380.2	4100.9	4234	4353.1	7136.5	4449.8	2624.3	2960.9	-0.0448863	0.0863052	0.170352	-0.0969408	0.00716826
P11454	entF	49	6185.4	6874.3	5126.5	5745.8	5664.8	5081.3	7687.7	5321.8	5103.9	5301.1	4412.5	8074.8	6700	4437.7	4389.6	0.0414145	0.252437	0.36034	-0.0324977	0.115327
P17315	cirA	48	11230.2	8008.9	5333.4	8244.7	9786.7	6983	10531.5	9184.5	6707.5	8049.2	9109.2	10970.8	5180.5	4670.5	6584.1	-0.0378501	0.156383	0.249827	-0.091783	0.0160827
P10408	secA	50	3373.3	3001.1	2333.6	2880.8	2882.8	2400.3	3571.7	2882.5	2307.4	2285.9	2535.4	3669.7	2596.6	2004.1	2344.7	0.0111703	0.47922	0.582531	-0.0214955	0.0438362
P0A9M0	lon	42	4382.6	4700.7	3683.7	4554.6	4045.4	3824.2	5135.4	3860.4	3339.1	3583	3610.5	5274.9	4477.1	3387	3708.9	0.060224	0.0524574	0.12283	-0.000720502	0.121169
P15254	purL	49	4205.2	4258.6	3400.7	4248.4	3923.2	3754	4854.3	3731.1	3191.8	3319	3399.3	5039.7	4438.4	3482.1	4081.6	0.0952277	0.00538523	0.0301773	0.0324245	0.158031
P21889	aspS	44	8009	6908.1	5190.1	6263.8	7349.9	5240.4	8951.5	7221.2	5438.4	5701	6393.4	10402.5	6229.5	4249.6	4914.6	0.00726155	0.67104	0.747896	-0.0282959	0.042819
P0A940	bamA	46	6556.1	5857.8	4316.9	5341.5	5650.8	4631.2	7169.4	5560	4778.5	5157.7	5156.1	7987.4	5082.6	3666.5	4292.8	0.0140339	0.315113	0.422798	-0.0146385	0.0427064
P0A850	tig	46	6925.3	6275.6	3998	6531.9	6600	5219.7	7544.1	5748.6	5394.1	5735.8	5741.3	8146.4	5440.5	4394.9	5422.5	0.0522501	0.00501727	0.0297228	0.0181468	0.0863534
P0A705	infB	52	6725.7	6529.1	4339.4	6933.2	6170.8	5321.6	7342.6	5942.2	4844.1	5353.4	6224.6	7849.2	5284.4	4896.3	6290	0.0746397	0.00654926	0.0330993	0.023949	0.125331
P16869	fhuE	36	3017.8	3100.8	2266.1	3880.6	3001.3	2878.5	3467.4	2648.1	2455	2834.3	3024.8	3537.9	2776.6	2572.7	3302.8	0.0914827	0.0123102	0.0501834	0.0226925	0.160273
P0AG67	rpsA	39	8766.4	5595.8	3718.1	6215.2	7263.9	4932.2	7403.4	6724.1	4763.1	5465.8	6913.3	7612.8	3617.9	3524.2	5186.8	-0.0320543	0.362953	0.469918	-0.104579	0.0404699
P0A9P0	lpdA	32	4540.9	4248.9	3168.7	5306.8	4374	4135.3	4876.2	4074.8	3312.1	3819.5	4377.6	4862	4074.9	3882.3	4918.1	0.11005	0.00485228	0.0289856	0.0385697	0.181531
P0A7D4	purA	37	4950.9	4349.6	2752	5408.7	4397.3	3641.3	5194.2	3826.2	3582.9	4142.4	4190.1	5405.9	3787.3	3265.6	4319.2	0.0711126	0.0116726	0.0483464	0.0181221	0.124103
P00864	ppc	46	3844	4014	3111.7	3878.5	3504.1	3331.9	4582.5	3414.8	3064.5	3388.3	3244.5	4833.7	3852.3	2959.9	3317.8	0.0662644	0.012198	0.0500644	0.0165151	0.116014
P63284	clpB	50	4251.6	4350.2	3372.4	3894	3746.8	3102.9	5118.2	3593.1	3262.7	3362.7	2976.2	5293.6	4183.4	2732.2	2762.1	0.0174805	0.538471	0.636599	-0.0414343	0.0763952
P31554	lptD	41	3347.3	3400.3	2548.8	2534.3	2916.2	2277.5	3863.9	2783.4	2554.7	2387.9	2086.6	4123.5	2938.8	1787.1	1961.4	-0.0245177	0.395265	0.503824	-0.083982	0.0349465
P0A6P9	eno	37	7904.9	5695.2	3637.9	5988.5	7447	4702.6	7893.2	7053.7	5018.7	5671.2	6797.7	8638.7	4467.4	3570	5208.5	0.00478627	0.858908	0.893462	-0.0513422	0.0609147
P0A9Q7	adhE	40	4914.6	4482.6	3265.1	3659.7	4506	3257.4	5434.8	4273.4	3543.7	3727.4	3615.1	5848.3	4048.6	2587	2968.9	-0.00146897	0.933178	0.954455	-0.0380052	0.0350672
P0ABB0	atpA	35	7218	6475	4438.2	7099	7279.9	5441.6	8429.6	6709.2	5860.1	6436.4	6671.2	9110.2	5225	4753.6	6280.4	0.0518245	0.0176066	0.0610496	0.0102931	0.0933559
P23847	dppA	32	5941.9	4730.7	3209	5616.7	5376.3	4267.2	5717.6	4694.4	3902.8	4718.8	5242.9	5697.2	3140.1	2780.2	4075.6	-0.0266732	0.379705	0.487426	-0.0892296	0.0358833
P07118	valS	48	3978.9	3839.5	2921	3251.5	3675.9	2876.1	4355.6	3410.8	2880.2	2884.6	2885.7	4451	3627.5	2552.2	2729.4	0.0274756	0.20642	0.309288	-0.0167361	0.0716873
P07017	tar	30	10863.3	7917	4962.9	6678.1	9026.3	4714.5	10566.4	8050.4	7162.7	6134.7	6287.1	12145.9	7850.7	3266	4172.4	-0.0638964	0.150725	0.243365	-0.153617	0.0258242
P21513	rne	42	3622.6	3699.6	2805.6	2759.7	3186.5	2702.6	3932.9	3072.5	2571.3	2627.4	2359.7	3889.8	3433.3	2258.3	2256.9	0.0081621	0.785195	0.83963	-0.0542235	0.0705476
P07813	leuS	43	5301.3	5203	3770.2	4466.2	4648.1	3872.3	5847.3	4288.7	3830.9	4027.4	3786.3	5917.4	4833	3361.5	3786.5	0.037764	0.109294	0.198893	-0.00943421	0.0849623
P75780	fiu	38	5789	4204	2717	4864.2	4448.9	3399.2	4874.5	4050.3	3481.9	3818.5	4458.6	4843	2739.8	2753.9	4223.8	0.00335809	0.923732	0.947283	-0.0697912	0.0765073
P08200	icd	37	11269.4	8045.5	5639.8	7888.4	9662.1	6277.1	10522.3	8658.8	6927.7	8043.9	9661.7	12789.8	6418.8	4931.7	6485.4	-0.000905878	0.96596	0.975662	-0.0451771	0.0433653
P0ABB4	atpD	27	5851	5175.6	3573.5	5553.5	5408.6	4120.1	6371.4	4735.5	4467	5040.3	4655.7	6862.6	4235.3	3383.9	4292.2	0.0230929	0.175538	0.271558	-0.0114327	0.0576185
P05055	pnp	35	4024.7	3720.4	2848.4	3592.9	3940.5	2913.7	4391.4	3411.8	3027.2	2985.6	3139.5	4579.7	3438	2473.3	3042.5	0.0292359	0.075733	0.157741	-0.00339504	0.0618668
P23538	ppsA	44	5724.4	5747.7	4655.5	6638.8	5674.2	5197.7	6773.2	5373.5	4768.1	4714.1	5022.8	6985.2	6052	5076.5	5715	0.101571	0.00534404	0.0301773	0.0346602	0.168482
P0A8N3	lysS	25	9735.2	8811.2	6439.8	6957.4	8511.4	6266.5	10571.3	8128.1	7036.7	6842.8	6260.3	11401.9	7917.7	4800.2	5014.4	-0.021664	0.431304	0.538387	-0.0785169	0.0351889
P0A910	ompA	30	10579.9	8517.5	5620.1	8241.1	9177	6666.1	10277.1	8429	7322.4	7936.4	8233.4	11346	6580.8	5561.7	7219.9	0.0222427	0.121896	0.213171	-0.00661682	0.0511022
P0ADY1	ppiD	36	3778.8	3289.6	2406.2	2685.3	3537.7	2293	4111.6	3363.6	2751.3	2537.4	2588.4	4387.5	2936.5	1866.2	2108.2	-0.0233947	0.278958	0.386019	-0.0676276	0.0208382
P00561	thrA	33	3789.6	3092.6	2014.6	2979.9	3414.1	2384.3	3893	2946.2	2730.1	2858.4	2737.8	4164.6	2459	1635.4	2194.8	-0.0333119	0.100225	0.188769	-0.0737812	0.00715748
P0AEZ1	metF	20	2495.9	2301.9	1682.6	2139	2283.1	1833.3	2549.7	2093.4	1715.8	1871.4	2015.9	2831.7	1639.5	1506.5	1805.3	-0.00314387	0.85841	0.893457	-0.0398807	0.033593
P0A9A6	ftsZ	27	3021.9	2931.5	2277.3	3147.1	2514.6	2318.7	2991.2	2339.9	1785.4	1967.7	2268.4	3064.1	1721.2	1526.5	1908.1	-0.0739252	0.0121365	0.0500388	-0.129378	-0.0184723
P0A825	glyA	31	12425	7291.9	4382.2	8668.4	10893.4	6426.1	9691.1	10530.1	5905.3	7714.5	11383.6	10424.4	4847.2	5660	8802.4	0.0299627	0.571561	0.667005	-0.0799359	0.139861
P15639	purH	32	3930.4	3412.8	2338.2	3118.4	3235.9	2581.4	4107.7	3032.4	2677.3	2822.9	2805.5	4148	2796.2	2111.8	2543.9	0.00537146	0.652753	0.733892	-0.0194478	0.0301907
P06971	fhuA	33	3323.7	3071.2	2469.8	2467.4	3104.7	2270.4	3784.3	3259.8	2366.1	2378.2	2648.8	4206.7	3226	2011.2	2119.4	0.0244282	0.334789	0.443283	-0.0276181	0.0764746
P0AES6	gyrB	37	2814.2	2790.8	2185.4	2713.6	2600	2136.3	3198.4	2586.3	2107.9	2144.7	2332	3318.6	2532.9	2023.5	2300.4	0.0446279	0.0293602	0.0839524	0.0050766	0.0841792
P30136	thiC	37	6254.4	5593	4141.9	3914	5100.1	3670.1	5306.6	4485.6	3470.6	2702.8	2924.7	5015.7	2812.4	1855.4	2266.3	-0.19972	7.9746e-07	5.2488e-05	-0.25439	-0.14505
P0A6P1	tsf	26	10335.6	7554.3	4698.6	7005.8	9174.7	5617.7	9576	8294.2	6332.4	6288.9	7292.5	9530.2	5144.3	4096.9	5584.3	-0.0448116	0.0326931	0.0897944	-0.0854458	-0.0041774
P0AG30	rho	30	6300.5	6951.6	5157.5	4746.5	5915	4634.7	7663.3	5810.7	5257.4	5477.7	4531.1	8926.1	7169	4116.6	3930.8	0.0327876	0.404753	0.511659	-0.0483883	0.113964
P36683	acnB	37	4335	4406.3	3596.8	2939.4	3497.3	2661.4	3616.4	2874.6	2490.1	1804.2	1908.2	3410.6	2304.6	1453.3	1490.2	-0.207312	9.82594e-05	0.00202436	-0.29296	-0.121663
P02942	tsr	21	2184.5	1664.3	1114.2	1631.9	2123.5	1197.3	2161.1	1672.6	1442.3	1385.8	1483.1	2377	1657.1	878.2	1104.5	-0.0350129	0.254024	0.361098	-0.0977182	0.0276925
P62399	rplE	21	8824.6	8351.9	6050.6	8558.2	7540.5	6804	8252.4	6834	5474.8	6647.3	7527	8673.1	6406.3	6106.1	7311.2	0.0549746	0.112863	0.202438	-0.014481	0.12443
P0A6F3	glpK	29	3940.5	3668.6	2461	3598.8	3898.8	2837.4	4458.3	3358.6	3266.3	3469.4	3307.9	4828	2964.5	2471.5	2998.8	0.0281708	0.100521	0.188948	-0.00608532	0.0624269
P00961	glyS	34	3249.8	2670.7	1972.2	2401.5	3121.7	1992.4	3580.2	3011.7	2182.3	2320.3	2611.8	4052.7	2322.4	1587.4	2009	-0.0112971	0.601446	0.690747	-0.0562121	0.033618
P00370	gdhA	28	3041.3	1977	1330.1	2115.6	2706.4	1566.4	2633.8	2368.2	1774.7	2009.6	2463.1	3020	1660.9	1262	1734.4	-0.011229	0.750796	0.813737	-0.0848543	0.0623963
P0A817	metK	27	4405.2	4130.2	2943.4	4038.6	4098.5	2991.3	4866.9	3770.3	3189.6	3659.1	3785.4	5443	3576.8	2757.5	3315.1	0.03902	0.0063111	0.032643	0.0126687	0.0653713
P0A9B2	gapA	29	7832.5	4809	2934.7	4094.4	6429.9	3218.6	6666.9	5977.2	3927.1	4706.4	5673.3	7851.1	3402.3	2410.5	3169.5	-0.0689632	0.121836	0.213171	-0.158426	0.0204998
P23843	oppA	30	7941.7	5259.2	2961.8	4669.8	6973.6	3645.5	7220.1	6343.6	4236.5	4790.3	5687.8	7976.6	3013.5	2304	3299.8	-0.109917	0.0187839	0.0633126	-0.199071	-0.020762
P0A9G6	aceA	26	3477.7	2600.5	1629.8	2700.7	3088.1	2231.9	3398.9	2730.2	2083.6	2508.7	2715.9	3622.4	2110.3	1720.6	2193.2	0.00727003	0.766234	0.824107	-0.04366	0.0582
P08997	aceB	29	4256.7	3808.9	2814.5	4011.1	3267.5	2672.1	4237.1	2792.2	2745.7	2499.1	2546	4026.8	2245.1	1863.5	2469.4	-0.0843464	0.00265183	0.0200872	-0.134726	-0.0339666
P33195	gcvP	26	1936.9	1782.1	1261.8	2211.4	1746.3	1544.7	2019.7	1618	1343.8	1522.4	1873.7	1942.7	1515.3	1543.9	1987.8	0.0840422	0.0263588	0.0787283	0.0112037	0.156881
P0AFF6	nusA	34	3621	3606.8	2775.4	3661.8	3419.3	2906.8	4230.1	3246.4	2810.5	2948.9	3105.4	4518.1	3089.5	2629.6	3181.7	0.0498037	0.0201571	0.0660669	0.00886414	0.0907433
P0A870	talB	26	7689.5	6993.5	4915.5	5254.6	6868.9	4595.6	8168	6405.3	5626.9	5224.7	4661	8828.9	7102.7	4180.3	4058.3	0.00975318	0.768176	0.825163	-0.0591636	0.07867
P0ADG7	guaB	25	2729.2	1674.4	1126.3	1736.5	2514.5	1469.8	2244.1	2437.2	1406.8	1594.6	2451.1	2425.3	1291	1244.6	1598.4	-0.00771509	0.877102	0.908212	-0.111729	0.0962993
P00350	gnd	33	6162.3	5008.9	3220.2	5235.4	5410.1	4076.8	6097.1	5191.8	4139.2	4511.2	5032.7	6907.6	4089.9	3391.1	4427.7	0.0320957	0.0581403	0.131707	-0.00124468	0.0654361
P09831	gltB	37	3507.1	3585	2754.4	3341	2726.4	2587.9	3454.1	2394.7	2377.5	2178.4	2223.6	3163.8	2220.7	2000.3	2380.2	-0.0437634	0.208773	0.312039	-0.114569	0.0270418
P0DTT0	bipA	27	5818.2	5442.1	4025.7	4051.5	4938.3	3782.6	6208.1	4881.7	4303.5	4197	3861.2	6983.9	4834.2	2859.3	3259.9	-0.0175768	0.492744	0.593786	-0.0706218	0.0354682
P13009	metH	34	2160.5	2320.3	1896.5	2202.5	2008.6	1812.8	2592.4	1855.8	1819.2	1722.7	1581.2	2763.6	2434.2	1575.5	1835.8	0.0511793	0.0919662	0.178031	-0.00933464	0.111693
P08839	ptsI	30	4739.1	4643.1	3325.4	4299.4	4442.6	3725.3	5488.6	4198.6	3743.9	4066	3747.8	6103.4	4221.6	3089.6	3503.8	0.0368109	0.0369951	0.0970307	0.00251117	0.0711106
P07395	pheT	37	3640.3	3338	2444	3664.4	3204.1	2629.6	3877.4	2898.7	2595.9	2772.6	2942.1	3847.6	2590.5	2378	3160.7	0.0381726	0.125133	0.21639	-0.011818	0.0881633
P16659	proS	28	2994.1	2597.5	1821.1	2572.8	2711.9	2181.9	3210.3	2645.4	2054.6	2302.5	2449.2	3496.8	2308.5	1907.6	2298.4	0.0444226	0.00518073	0.0299638	0.015292	0.0735531
P0A953	fabB	22	4728.3	4288.5	3143.3	3150	4424.6	2911.1	5119.1	4361.8	3215.6	3514.7	3591.5	6085.1	4273.7	2560.5	2702.6	0.0147164	0.580226	0.673643	-0.040513	0.0699458
P31224	acrB	23	1717.8	1962.6	1600.1	1888.8	1617.2	1619.7	1973.5	1436.5	1348.8	1439.2	1425.6	2045.4	1888.9	1556.8	1667.5	0.0779774	0.0317769	0.0878109	0.00770063	0.148254
P00562	metL	36	3666.6	4074.1	2925.5	3782.9	3545.9	3276.5	4528.8	3404.9	3223.1	3408.5	3245.4	5122.8	3065.8	2999.6	3858.5	0.0672246	0.0255486	0.0767552	0.00933015	0.125119
P06996	ompC	24	6488.4	6378.3	4200.1	5786.3	5860.7	4548.4	7332.5	5588.9	4987.4	5287	5139.1	7878.7	5357.8	4421.9	5107.7	0.0555964	0.00320763	0.0224163	0.0215272	0.0896657
P0AAI3	ftsH	30	4033.1	3665.1	2662.6	2819.6	3700.8	2520	3788.4	3421.8	2679.3	2412.9	2570.6	3902.9	2910.7	1906.6	2048.5	-0.0544741	0.0246452	0.075224	-0.101049	-0.00789948
P0AG90	secD	28	3494.8	3270.4	2412.9	2506.8	2977.9	2159.9	3846.5	2917.8	2619.4	2539.2	2297.4	4610.5	2909.2	1672.2	1809.6	-0.0342272	0.243848	0.351117	-0.0941663	0.0257119
P22523	mukB	41	2661.1	1931.9	1487.4	1460.9	2314	1334.4	2493.4	2283.6	1508.9	1471.2	1748.2	2587.9	1506.3	989.2	1105.3	-0.0915607	0.0129903	0.0515626	-0.16105	-0.0220711
P0A799	pgk	25	2393.8	2139.7	1609.1	2466.7	2412.9	1869	2734.2	2156.6	2009.9	2265.8	2254.8	3126.8	2202.2	1665.3	2136.6	0.0722786	0.000606806	0.00757538	0.0362006	0.108357
Q46856	yqhD	21	1754	2702.5	2412.2	2236.4	1864.4	1868.5	2676.5	1897	1647.8	1676.2	1571	3051.4	3441.2	2401.7	2236	0.158179	0.0132002	0.0520529	0.0377954	0.278562
P0A9H9	cheZ	18	1394.7	1098.5	845.8	1448.2	1316.1	1030.9	1254	1152.2	797	842.3	1005.1	1127.2	849.6	668.8	859.9	-0.0586607	0.0892454	0.17388	-0.127384	0.0100623
P00959	metG	27	3119.7	2891.7	2098	3134.7	2948.5	2389.5	3549.2	2793.9	2349.2	2514.7	2765.1	3917.2	2717.3	2046.2	2571.2	0.0502521	0.00213744	0.017895	0.0210728	0.0794315
P77804	ydgA	23	2095.1	2022.7	1520.2	2421.2	1783.7	1680.1	2271.1	1649.5	1712.6	1812.7	1968.3	2536.9	1732.3	1596.3	2032.3	0.0701645	0.0186304	0.063148	0.0133408	0.126988
P23721	serC	23	4800	3661.1	2503.4	3849.1	4462.3	2727.5	5024.3	4871.9	3033.5	3254.5	3940.5	5437.5	2962.1	2583.4	3281.8	0.0157029	0.559129	0.655456	-0.0400619	0.0714678
P11875	argS	25	2160.9	2230.6	1689.7	2346.2	1903.3	1700.7	2605.9	1836.3	1800.5	1780.5	1693.1	2853.4	2195.7	1615.1	1818.3	0.0577514	0.0150608	0.0562443	0.0127659	0.102737
P0A6Z3	htpG	28	3391.2	3104.2	2545.8	3092.6	2872.5	2396.7	3910.7	2781.3	2435.7	2729.9	2477.8	4138.5	2975.5	2014.4	2189.2	0.0109546	0.587596	0.679584	-0.0309784	0.0528876
P07363	cheA	28	6963.3	5569.8	3908	4231	4685	3154.6	4071.3	3341.1	2745.3	2054	2223.1	3308.9	2323.7	1318.2	1567.5	-0.306673	1.78573e-06	9.23479e-05	-0.396101	-0.217245
P21499	rnr	33	3076.4	3016.5	2404.1	2604.6	2677.8	2434.5	3524.6	2782.4	2172.5	2363.8	2504.3	3751	2587.6	1994.6	2282.3	0.0208159	0.274317	0.381347	-0.0181484	0.0597801
P0AD61	pykF	25	3142.9	2772.1	1907.8	2857.1	2699.7	2132.9	3429.9	2534.4	2386.2	2469.9	2417	3548.1	2208.5	1769.6	2309.1	0.0120496	0.444403	0.551693	-0.0205071	0.0446063
P02931	ompF	20	6787.7	5535.4	2980.6	5113.2	6304.9	4033.8	6692.7	5352.8	5094.7	5273.1	4412.9	6590.8	4173.4	2827.2	3793.3	-0.0296052	0.284233	0.389002	-0.0862206	0.0270102
P09169	ompT	19	6689.7	5884.7	4042	7026.2	5624	4984.8	7464.3	5345	4688.3	5501	5611.8	7473.5	3992.4	4010.8	5411.6	0.0175403	0.535667	0.634112	-0.0411654	0.0762459
P0A6T1	pgi	24	2270.1	2069.6	1555.3	2372.7	2120.8	1843.1	2562	2009.4	1626.4	1966.9	2204.8	2763.7	1873.9	1577.5	2126.6	0.0643807	0.00921921	0.040954	0.0182454	0.110516
P0A9P6	deaD	29	2177.4	2302.2	1902	1904.9	2256.8	1651.7	2368.2	2091.2	1646.3	1429	1629.7	2500.5	1793.4	1258.7	1370.5	-0.0488468	0.0623689	0.138173	-0.10053	0.00283648
P22259	pckA	25	2387.8	2306.7	1616.6	2582.9	2240.1	2005.6	2622	2163.8	1792.6	1972.7	2196	2552.8	1988.7	1827.9	2198	0.0633661	0.0211733	0.068497	0.0107837	0.115948
P0ABK5	cysK	21	1220.1	1802.5	1842.8	1356.5	1323.6	1393.7	1826	1378.1	1177.1	1104.5	978.3	2121	2424.3	1780.3	1432.6	0.145671	0.0339034	0.0921399	0.0125322	0.278811
P0A8M0	asnS	29	5276.7	5976	4411.8	5324.6	5098.9	4452.6	6506.1	4704.9	4575.6	4581.5	4096.2	7112.3	6068.3	4368.2	4381.1	0.0765419	0.031535	0.0875399	0.00767169	0.145412
P09546	putA	24	1841.7	1886.8	1406.3	1608.6	1628.1	1404	2053.9	1441.2	1471.6	1237.3	1133.5	2111.2	1373.1	891.4	979.9	-0.0871821	0.000971668	0.0103454	-0.133119	-0.0412452
P0ABC3	hflC	23	2492.9	2251.2	1788.9	2605.9	2343.1	2269.6	2527.2	2243.1	1717.2	2146.1	2358	2716.9	2203.5	2076.2	2553.8	0.100311	0.00435737	0.0272071	0.0361572	0.164465
P27302	tktA	27	4466.2	3049.8	2022.3	2641.2	4677.1	2183.9	4091	4406.7	2456	2671.1	4165.2	4735	2684.9	1917.3	2417.4	-0.00620379	0.889897	0.918309	-0.099643	0.0872354
P60422	rplB	26	9493	5903	3595.7	4717.9	8340.3	3989.5	7991	8594.7	4666.8	5410.4	7311.2	9756.8	4066.6	3074.4	4274	-0.055825	0.242805	0.350181	-0.153361	0.0417109
P31828	pqqL	30	1478.3	1297.9	953.3	1509.7	1181.6	1113.9	1641.5	1125.8	1055.2	1062.1	1063.3	1600.8	923.9	718.5	921.7	-0.0596331	0.00754587	0.0360008	-0.101027	-0.0182393
P05793	ilvC	25	3860.8	2962.1	2077.4	4039.1	3213.4	2812.6	4130.9	3047.6	2813.1	3289	3709.5	4014.2	1926	2104.8	3212.8	0.00517659	0.903428	0.929622	-0.0837878	0.094141
P0A7V0	rpsB	21	4100.9	3865.8	2800.4	3553	3489	2826	4553.7	3300.5	2982.9	3354.9	3348.8	5296.7	2904.2	2294	2762.5	-0.00230514	0.889274	0.918189	-0.0368275	0.0322172
P0ADI4	entB	16	3041	3179.6	2302	3118.6	2749.6	2489.3	3161.5	2292.2	2163.1	2263.3	2147.4	2940.5	2185.1	1936.7	2175.6	-0.0179977	0.527321	0.62628	-0.0770067	0.0410114
P35340	ahpF	25	2577	2437.1	1803	2285.8	2347.2	1829	2933.9	2297.2	1914	1962.6	1977.5	3037.4	2230.2	1655.6	1905.8	0.0296441	0.038981	0.100364	0.00169436	0.0575939
P61889	mdh	19	3826.9	3641.1	2602	3998.7	3380.3	3136.6	4023.5	3029.3	3063.3	3485.5	3364	4318.6	3608.3	3146	3958.6	0.117341	0.000491955	0.00679724	0.0601203	0.174563
P0A8L1	serS	23	4034.8	3558.6	2468.1	3608.9	3343.4	2450.8	4213.4	3083.1	2835	2772.8	2860.4	4491.3	3019.7	2336.8	2593.8	0.0146075	0.349237	0.457725	-0.0174884	0.0467035
P0ABP8	deoD	18	2662.5	2511.9	1808.9	2693.6	2650.9	2044.4	2932.7	2440.6	1999.9	2223	2610.5	3202.6	2260.3	2161.3	2702.3	0.0947606	0.000703922	0.00832744	0.04666	0.142861
P00509	aspC	20	4817.1	4719.9	3100.4	5055.7	4326.3	3493.7	5525.7	3853.8	3953	4083.8	4137.9	5954.3	4193.1	3479.6	4391.2	0.0808703	0.001386	0.0135604	0.0364021	0.125338
P04079	guaA	23	2491.6	2308.9	1662.8	2391.3	2305.6	1857.9	2870.3	2186.5	1899.8	2110.1	2115.9	2934.3	1995.4	1703.5	2168.3	0.0514922	0.0057672	0.0312534	0.0171859	0.0857985
P0A7L0	rplA	19	3136.4	3595.4	2822.8	4272.2	3481.7	3197.8	3855	2936.6	2908.2	3111.7	3459.4	3927.6	3212.9	3465.4	4340.1	0.131962	0.00615142	0.0322494	0.0431888	0.220736
P0AFG3	sucA	27	1816.5	2055.3	1761	1943.7	1590.7	1727.5	1943.4	1316.5	1409.3	1371.7	1206.4	1837.6	1933.3	1441.1	1535.6	0.0378617	0.406331	0.51323	-0.0561992	0.131923
P0AES4	gyrA	31	3467	3574.4	2658.9	3190.8	3133	2658.4	4073.5	2910.2	2738	2568.1	2427.5	4378.9	3060.9	1937	2160.7	-0.021887	0.356432	0.464465	-0.0707218	0.0269478
P0A8M3	thrS	31	4101.3	3291.9	2228.5	2967.4	3431.6	2274.1	3985.2	3184.2	2513.1	2529.8	2823.9	3993.8	2651.3	1930.6	2263.6	-0.0208744	0.176584	0.272478	-0.0521633	0.0104145
P00393	ndh	25	3689.1	2688	1709.4	2682.1	3136	2150.9	3650.7	2951.1	2243.1	2558.5	2794.2	3732.8	2017.1	1641.9	2186.7	-0.0187412	0.480305	0.583067	-0.0736846	0.0362022
P0A9Q9	asd	20	2440.9	2117.3	1228.6	2226.7	2242.8	1668.8	2648.8	2006.8	1661.4	2297	2280.3	3110.9	1797.1	1312.2	1920.3	0.0442485	0.161866	0.256922	-0.01969	0.108187
P27298	prlC	23	1785.7	1941.9	1547	2364.6	1556.6	1578	2137.1	1462.2	1481.4	1682	1588.4	2105.8	1721.3	1545.6	1955.4	0.0812555	0.0302116	0.0853882	0.00880802	0.153703
P60723	rplD	19	6764.4	4966	3297.7	4949.1	6663.1	3920.2	6278.2	6306.7	4639.8	4748.6	6521.9	7966.4	4099.7	3794.9	5073.7	0.0508323	0.1061	0.195628	-0.0120769	0.113741
P0AEJ2	entC	19	3037.2	3298	2192.1	2688.8	2504.1	2119.4	2876.1	2149	1937	1809.6	1697.4	2660.8	1973	1446.1	1634	-0.0909333	0.00470924	0.0286031	-0.149742	-0.032125
P0A6B7	iscS	20	2746.8	2791.6	2197.8	2671.7	2342.8	2044.9	2780.8	2114	1852.7	1831.5	1886.7	2922.3	2280	1646.4	1630.2	-0.0261285	0.336958	0.445126	-0.0820551	0.0297982
P0AB24	efeO	22	2310.8	1563.7	1256.4	1474.5	1986.9	1159.8	2006.8	1854.7	1285.7	1138.6	1396.9	2147.8	1003.7	744.8	885.9	-0.150625	0.000168472	0.00304935	-0.216254	-0.0849961
P0AFK9	potD	18	3059.6	2566.4	1904.9	3297.8	2365.3	2404.1	3112.6	2190.7	2179.2	2294.9	2450.5	2970.2	1420.2	1489.9	2112	-0.0658182	0.083781	0.166825	-0.141473	0.00983634
P06612	topA	28	2634.6	2485	1828	1703	1821.3	1456.7	2424.4	1756.4	1571.3	1434	1446.7	2597.5	2082.2	1117.2	1144.3	-0.0656251	0.0782351	0.161282	-0.139558	0.00830795
P33363	bglX	24	1846.7	1914.7	1462.7	1632.4	1713.7	1456.3	2261.2	1607	1670.9	1621.5	1303.2	2497.7	2046.9	1208.3	1230.4	0.0218513	0.453059	0.556335	-0.0383472	0.0820498
P07012	prfB	24	4636.8	3850.3	2708.8	2936.7	3695.7	2461	4469.6	3565.4	2829.7	2842.9	2899.7	4939.8	2886.7	1815.9	2078.7	-0.0720935	0.00406945	0.0262124	-0.117756	-0.0264314
P37177	ptsP	21	1169.1	1370.5	1080.3	1382.6	1098.1	1097	1426.2	1045.8	1048.4	1034	953.8	1578.8	1482	1098.3	1183	0.0932771	0.00567606	0.0309448	0.0312792	0.155275
P07001	pntA	19	2935.7	2483.9	1882.1	2178.2	2627.2	1835.4	2779	2181	1840.6	1822.7	1955.6	2885.2	1679.4	1248.5	1527.7	-0.0825883	1.02682e-05	0.000379293	-0.110398	-0.0547788
P0C0V0	degP	20	1961.6	1472.5	977.5	1666.8	1533.2	1268.6	1796.1	1474	1289.5	1428.6	1542.4	1890	985.5	808.4	1115.6	-0.0623208	0.0629684	0.138653	-0.128428	0.00378679
P67910	hldD	18	2803.7	2920.3	2212	2973.2	2495.6	2523.4	3245.9	2375.1	2184.3	2423.7	2323.2	3373	2947.3	2473.9	2663	0.0977977	0.00262081	0.0200154	0.0394747	0.156121
P0A7Z4	rpoA	23	4423.9	4451.7	3302.1	3787.6	4052	3276.4	4808.6	3639.1	3243.3	3126	2995.5	4726.5	3124.9	2526.2	2903	-0.0308111	0.144177	0.237209	-0.0733337	0.0117115
P0A9W3	ettA	24	1290.9	1210.1	1012.4	1185.8	1162.6	1040	1391.4	1158.3	975.4	1091	1132	1558.5	1279.9	908.8	978.2	0.0459123	0.0149174	0.056134	0.0102099	0.0816146
P76116	yncE	21	5091.3	3008.7	1663.6	3611.8	4299.4	2486.6	4306.9	3983.2	2893.9	3114.9	4427.3	5065.4	1823.3	1682	2655.9	-0.0610775	0.296095	0.402351	-0.180893	0.0587377
P0A9X4	mreB	17	1747.2	2001.6	1502.9	2173.8	1650	1745.7	1957.2	1466.4	1403.8	1434.9	1410.6	1770.8	1841.8	1721.2	2052.7	0.101526	0.0342189	0.0923044	0.00854618	0.194506
P02359	rpsG	19	7301.2	6035.8	4081.8	4036.8	6049.4	3572	6921.1	6059.3	4802.6	4670.7	4636.1	8306.9	3535.4	2307.6	2500.6	-0.147889	0.000465946	0.0064874	-0.219578	-0.0762
P06987	hisB	21	2149.5	1588.9	995.8	1893.3	1978.3	1350.2	2029.3	1803.3	1302.6	1631.7	2158.9	2241.5	1132.4	1056.8	1476.4	-0.00355121	0.935043	0.954455	-0.09442	0.0873176
P62707	gpmA	21	2223.7	1951.1	1345.4	2422.2	2228.6	1679.9	2561.5	1891.3	1632.8	1918.5	2093	2652.2	1793.5	1585	2114.2	0.076146	0.006061	0.0321136	0.0250353	0.127257
P07330	cheB	18	2026.4	2005.7	1486.6	2301	1823	1694.2	2208	1711.6	1495	1507.6	1604	2175.1	2460.6	1540.9	1710.1	0.0849035	0.0130916	0.0517376	0.0203795	0.149428
P0ABD5	accA	16	899.5	977.8	809	1305.9	857	1040.6	1061.1	814.2	741	845.7	978.9	1065.5	1088.1	1021.6	1238.9	0.147243	0.00287096	0.021086	0.0583575	0.236129
P0A7G6	recA	19	1505.5	1774.5	1500.8	1250.6	1427.8	1141.6	1763.5	1367.6	1131.1	1024	949.9	1915.6	2016.6	1081.8	997.6	0.0240088	0.614772	0.702485	-0.0750896	0.123107
P45464	lpoA	24	1288	1368.2	1036.6	1137.9	1110.8	979.6	1435.5	1068.7	1009.8	933.8	834.7	1511.1	933	572.8	614.3	-0.121768	3.47927e-05	0.000954163	-0.167414	-0.0761226
P00956	ileS	25	2323.1	2324.8	1757.7	2025.7	1980.9	1627	2405	1757.8	1737.9	1604	1457.1	2502.2	2775.8	1390.1	1412	0.0263873	0.490189	0.591495	-0.0527717	0.105546
P0AFG6	sucB	17	2032.7	1853	1488.3	1657.9	1857.5	1394.3	2188.6	1851.1	1577.7	1559.6	1639.9	2544.8	1892.8	1368.2	1597.7	0.0544251	0.00239396	0.0189217	0.0223532	0.086497
P23865	prc	22	1544.3	1681	1215	1867.2	1446.3	1459.6	1848.5	1359.3	1260.4	1453	1410.8	1898.2	1515.4	1347.5	1658.1	0.0860118	0.00560684	0.030757	0.028947	0.143077
P0A903	bamC	18	1803.9	1706	1294.4	1677.3	1673.8	1454.6	1997.3	1534.7	1328.8	1484	1481.8	2229.4	1564.3	1259.9	1361.6	0.0363113	0.0195647	0.0646206	0.00663163	0.065991
P76558	maeB	24	2530.7	2087.4	1488.2	1614.6	2246.4	1426.6	2638.2	2143.1	1783.8	1806.6	1807.7	3055.7	1776.1	1166.6	1352.4	-0.0291485	0.26439	0.3727	-0.0825474	0.0242503
P0AGJ9	tyrS	16	1174.1	1378.9	1119	1747.7	1036.6	1338.6	1510.7	1041.9	1049.3	1174.2	1121	1528.6	1299.8	1232.5	1448.3	0.103586	0.019222	0.0643102	0.0192008	0.187972
P0ABH7	gltA	22	3498	3547.8	2706.3	3352.7	2909.1	2612.7	3849.9	2728	2516.3	2755.5	2596.1	4251.8	3482.9	2796.5	2862.3	0.0809923	0.00985308	0.0425634	0.0223208	0.139664
P0AEB2	dacA	20	4939.1	5005.2	3569.8	4076.8	4356.2	3546	5693.9	4171.3	4093.5	4185.7	3561	6299.5	4356.3	3299.7	3566.1	0.0372419	0.11532	0.204436	-0.0101568	0.0846405
P31663	panC	21	1585.8	1533.6	1239.4	1895.1	1504.4	1346.6	1803	1395.7	1203	1323.7	1490.9	1788.7	1600.1	1430.7	1727.2	0.108482	0.00162389	0.0151507	0.0476511	0.169314
P0AC53	zwf	27	4264.2	3844.4	2580.5	3787.6	3841.6	3004.3	4678.3	3499.2	3094.5	3406.6	3196.3	4808.5	3408.9	2702.5	3115.8	0.0418281	0.0064788	0.0330662	0.0134677	0.0701884
P0A6E4	argG	18	1282.5	1210.6	849.5	1169.1	1230.6	963.8	1548.6	1159.4	950.5	1091	1155.9	1774.4	942	819.9	990.3	0.0138795	0.536901	0.635158	-0.0327165	0.0604755
P08506	dacC	18	1374.8	1413.5	1114.4	1219.9	1282.1	1134.4	1585.7	1274.8	1099.1	1187.1	1166.1	1907.1	1417.9	1081.5	1130.8	0.0625295	0.00209571	0.0177254	0.0263134	0.0987455
P46837	yhgF	23	2180.8	2158.3	1634.7	2023.8	1815.7	1624.5	2465.4	1726.5	1625.3	1704.2	1556.5	2632.2	1943	1285.8	1376.7	-0.00470611	0.8136	0.861683	-0.0462983	0.0368861
P0A9C5	glnA	19	1300.4	1147.2	782.6	1033.5	1135.1	867.5	1285	1062.1	841.8	1041.2	988	1429.9	789.3	661.4	798.8	-0.037593	0.112559	0.202315	-0.085045	0.00985903
P0ACF8	hns	21	3675.9	2242.3	1501.6	2394.6	3782	1723	3026	3222.7	1998.7	1968.9	3256.1	3572.8	1923.2	1594.4	2071.1	-0.00255327	0.957337	0.970745	-0.102095	0.0969881
P0ABC7	hflK	23	3168.1	2937.5	1980.5	2696	2614.2	2028.1	3233.1	2348.5	2351.1	2308.6	2192.5	3426.8	2297.2	1833.2	2171.8	0.0102334	0.526014	0.625933	-0.0232116	0.0436783
P0AGD7	ffh	22	2835	2952.9	2402.3	2879.3	2518.3	2336	3491.5	2527	2349.4	2523.1	2447.7	3925.6	3085.6	2231	2431.8	0.0745434	0.00469692	0.0286031	0.026353	0.122734
P0ABA0	atpF	18	1583.9	1345.1	1114.8	1206.3	1277	1124.1	1545.1	1229.3	1025.3	1092.2	1209.6	1710.6	1034	809.5	959.9	-0.0372322	0.0458013	0.112357	-0.0736811	-0.000783356
P0A7W1	rpsE	13	5818.7	3515.5	2269.2	2108.8	5107.8	1989.1	4363.9	4686.2	2740.3	2482.1	3296.5	4834.8	2281.8	1313.3	1497.6	-0.176224	0.00721663	0.035019	-0.297702	-0.0547456
P23909	mutS	20	1031.8	1215.4	1011.7	1121.7	933.3	908.8	1193.9	834.3	824.1	766.8	651.3	1176.9	1073.3	732.9	794.4	-0.00293719	0.934171	0.954455	-0.0770965	0.0712222
P07623	metAS	15	2011.6	2079.3	1450.1	2108.9	1572.1	1564.5	2120.2	1509.6	1495.8	1562.7	1459.8	2246.1	1451.8	1295	1461.9	-0.0052511	0.822829	0.868409	-0.0541258	0.0436236
P04825	pepN	23	3303.2	2904.3	2105.5	2458.1	2949.7	1969.5	3334.5	2597.2	2355.6	2307.5	2380.1	3632.3	2453.8	1603.4	1902.3	-0.0219681	0.168046	0.263801	-0.0542089	0.0102727
P0A6H5	hslU	21	2054.5	1966.4	1453	1635.9	1796.8	1340.6	2231.2	1649.8	1461.6	1464.5	1496.8	2412.2	1674.6	1143.7	1280.6	-0.00976171	0.53418	0.632766	-0.042313	0.0227896
P03018	uvrD	21	1429.4	1853.6	1519.4	1515.2	1403.2	1420.6	1787.6	1425.2	1198.3	1148.8	1057.5	1817.2	2006.3	1418.1	1361.2	0.081051	0.0832551	0.166529	-0.0119388	0.174041
Q46829	bglA	20	3583.9	3395.1	2329.2	4017.5	3131.1	2843	4104.6	2883.6	2861.2	3254.6	3134.4	4300.1	3306.7	2725.9	3270.7	0.0905576	0.000917627	0.0100055	0.0431616	0.137954
P39172	znuA	13	4140.5	3012.4	1742.7	3632.3	3844	2520.6	3541.9	3259.3	2249.8	2967.3	3581.7	3627.4	1958.1	1851.1	2552	-0.0249537	0.54675	0.643863	-0.110819	0.060912
P33136	mdoG	21	3050.7	2998.8	2186.5	3073.7	2607.8	2259.3	3576.3	2541	2488.9	2669.9	2507.9	4000.5	2625.1	2028.1	2290.7	0.033809	0.0704337	0.14928	-0.0031634	0.0707814
P21888	cysS	18	2389.6	2273.9	1568.7	2020.7	2079.8	1693.6	2632.7	1961.6	1887.4	1832.8	1757.2	2958.2	2263	1480.4	1651.8	0.0365755	0.0440524	0.109376	0.00109919	0.0720518
P0A717	prs	13	1715.7	1727	1285.2	1701.5	1372.8	1350	1837.7	1346.2	1199.8	1277.9	1242.6	1821.3	1596	1266.3	1429.5	0.0549064	0.0435784	0.108946	0.00178573	0.108027
P23893	hemL	14	1664.9	1721.6	1270.6	1444.5	1660	1206.7	2024.8	1491.4	1415.8	1511.5	1228.9	2177.1	1815.4	1141.1	1157.1	0.0357242	0.150695	0.243365	-0.0144343	0.0858827
P0A6P5	der	21	2419.3	2593.8	1863.9	1875.1	2188.1	1586.7	2717.5	1987	1880.5	1816.2	1579.4	2879.4	2286.1	1421	1384.1	-0.0146301	0.616175	0.703644	-0.0752595	0.0459992
P30750	metN	17	989.7	992.5	802.9	1242.5	926.2	968.7	1043.5	821.4	742.2	768.9	907.3	948.8	801.9	886.6	991	0.0531835	0.2102	0.313912	-0.0331462	0.139513
P0AEZ3	minD	18	2900.7	2646	1843.6	2319	2565.2	1954.1	2966.8	2549.5	1953.7	2150.7	2260.4	3339.5	2269	1715.7	1965	0.0199304	0.129955	0.221651	-0.00652826	0.0463891
P0ADE8	ygfZ	18	2062.2	2070.2	1532.9	2226.8	1854.2	1624.4	2285.4	1722.2	1482.8	1513.2	1643.5	2238.5	1840.9	1668	1809.9	0.0622049	0.0301999	0.0853882	0.00674752	0.117662
P0ABZ6	surA	20	1661.4	1502	1121	1440.6	1617.5	1151.3	1888.3	1562.8	1331.9	1251.7	1476.1	2115.3	1614.1	1115.4	1332.4	0.0605728	0.00164716	0.0151511	0.0265462	0.0945993
P39452	nrdE	21	1701	1664.1	1327.4	1619.5	1489.7	1265	1868.9	1382.3	1220	1275.9	1268.8	1892	1512.3	1175.5	1436.9	0.0416444	0.0584546	0.132254	-0.00167545	0.0849643
P00962	glnS	22	2162.4	2068.1	1489.2	1576.8	1941.6	1415.5	2254.7	1824.4	1439.5	1509.6	1515.9	2413.9	1798.2	1241.3	1466.2	0.0106146	0.561863	0.658234	-0.027347	0.0485762
P36938	pgm	16	1329.6	1363.1	978.3	1126.8	1247.8	938.9	1529.5	1196.7	1028.7	1050.4	1047.8	1662.2	1218.4	881.9	989.2	0.0253397	0.100633	0.188948	-0.00548482	0.0561643
P0A6A3	ackA	18	2503	1504.1	997.6	1417.7	2412.8	986.6	2266.9	2319.3	1322.6	1316.2	2042.3	2579.3	1182.2	928.6	1260.2	-0.0406948	0.479585	0.582583	-0.159801	0.078411
P0A6J5	dadA	20	1408.3	1359.1	993.1	982.6	1262.7	906.6	1360.4	1157.7	876.3	755.1	831.1	1354.4	895.1	549.6	620.4	-0.134219	4.09987e-05	0.00107547	-0.185291	-0.0831475
P0AE08	ahpC	16	3593	2356	1494.4	2283.9	2786	1736.6	2849.5	2441.2	1865.8	2072.9	2394.9	3014.1	1558.5	1250.6	1682.7	-0.0710632	0.0371037	0.0970307	-0.137322	-0.00480431
P76344	zinT	14	8251.1	4929.7	3042	5003.5	6782	4157.9	7390.7	5861.4	4407.9	4685.1	5622.8	7302.6	2286.2	1923.9	3113.5	-0.180792	0.00142635	0.0138801	-0.280555	-0.0810292
P69441	adk	18	1931.7	1404.7	888.8	1411.2	1670.2	1040	1673.1	1519.8	1099	1210.7	1622.4	1998.1	1034	889.7	1218.9	-0.0078123	0.831311	0.875318	-0.0842473	0.0686227
P0A7D7	purC	21	2552.1	2334.3	1599.4	2441.4	2338.5	1598.8	3115.2	2192.9	1968.9	2014.5	2034.8	3384.2	2295.3	1475.6	1640.4	0.0191674	0.355471	0.463881	-0.0235118	0.0618467
P00582	polA	20	1561.3	1552.6	1223.8	1805.5	1398.6	1388.9	1770.8	1220.8	1225.6	1281.2	1256.9	1741.8	1375.3	1257.6	1504.7	0.0605035	0.0517929	0.122064	-0.00052953	0.121537
P68767	pepA	17	1524.5	1238.7	907.8	1189.6	1378.9	1036.7	1399.5	1251.4	928.4	960.5	1278.2	1344.3	987.9	921.6	1075.3	0.0111401	0.708842	0.777814	-0.0509449	0.0732251
P60785	lepA	22	2022.4	2100.7	1412.6	1727.6	1712.9	1410	2281.4	1647.6	1597.9	1592.9	1452.5	2445.5	1898.2	1238.2	1483.9	0.0279086	0.14695	0.239621	-0.0108927	0.0667099
P15288	pepD	16	1864.6	1687	1178.9	1641	1446	1292.6	1886.7	1248.1	1384	1337.6	1179.8	1828.3	1350.8	993.7	1125.8	-0.0237429	0.238282	0.346141	-0.0648113	0.0173255
P0A9T0	serA	19	3708.8	2333.8	1672.9	2162.2	3586	1852.6	3399	3478.3	2001.8	2286	3334.9	4183.8	1951	1429.8	1715.2	-0.0446139	0.361846	0.469492	-0.145316	0.0560882
P0A6K6	deoB	14	1255.8	1510.8	1238.3	1579.6	1072.6	1236	1545.8	1004.5	1041.2	1178.3	1102.7	1670.6	1257.9	1123.3	1241.4	0.0565263	0.118962	0.209661	-0.0161928	0.129245
P60438	rplC	18	6624.7	5266.9	3353.6	3739	6171.2	3448	6581.8	6209	4252.4	4694.3	5575.5	8134.4	3729.2	3151	3364.7	-0.0227301	0.500815	0.60151	-0.0926449	0.0471848
P15877	gcd	17	1199.3	1308.7	1139.9	998.1	1012	979.8	1260.6	998.7	858.9	856.4	865.2	1468.2	1269.2	937.6	1021.8	0.0552725	0.110057	0.199354	-0.0139692	0.124514
P21599	pykA	18	1930.2	1608.6	1146.2	1548.8	1777.9	1247.8	2168.3	1733.3	1355.8	1417.7	1578.4	2475.5	1290.5	1020.2	1277.5	-0.00953809	0.679928	0.755012	-0.0576273	0.0385511
P62517	mdoH	21	1627.3	1666.4	1282.7	1022.6	1440.4	1013.8	1877.8	1434.3	1196.7	1223.9	1096.9	2246.3	1488.1	753.4	744	-0.0652147	0.127776	0.219217	-0.151262	0.0208326
P30139	thiG	11	1300.5	1442.1	1002	1812.1	1144.1	1179.5	1373.4	946.5	976.4	1040.2	1120.7	1278.5	896.3	931.8	1211.8	0.000258804	0.995088	0.996738	-0.0874183	0.0879359
P76658	hldE	17	1031.2	956.7	718.6	771.5	905.9	683.3	1124.1	885	706.6	772	769.4	1298.3	911.1	554.2	599.7	-0.0113572	0.62459	0.711011	-0.059579	0.0368645
P17169	glmS	16	605.6	712.7	611.9	718.8	598	592.7	805.6	572.7	552.1	573.1	522.6	823.3	800.9	607	664.5	0.099105	0.00203101	0.0174224	0.041936	0.156274
P60906	hisS	17	1484.3	1551.3	1194.6	1589.4	1279.3	1198.9	1736.6	1212.6	1155.6	1212.9	1228.2	1871	1431.1	1097.7	1239.1	0.0457012	0.0315217	0.0875399	0.0045843	0.0868182
P0ABJ9	cydA	16	2503.8	2856.6	2220.7	2732.2	2318.9	2352.3	3127.8	2298.9	2022	2105.8	1913	3208.8	2826.2	2090.8	1955.3	0.048158	0.155236	0.248646	-0.0202601	0.116576
P0AEU0	hisJ	16	1738.7	1414	1048.7	1331.7	1406.7	1101.2	1707.1	1356.3	1192.5	1204.7	1281.6	1951.8	958.3	631.5	815.8	-0.112489	0.000383718	0.00566783	-0.16588	-0.059097
P0AAB6	galF	13	1174.4	1225.8	982.5	1444.7	1011	1118.2	1203.4	903.3	903.4	883.1	926	1084.4	982.6	918.9	1111.6	0.0313254	0.436279	0.543098	-0.0517936	0.114444
P30850	rnb	20	1717.5	2044	1793.2	1988.5	1575.9	1697	2104.4	1492	1465.5	1437.1	1296.9	1997.4	2203.3	1750.3	1691.5	0.0904748	0.0577373	0.130985	-0.00333979	0.184289
P0A9D8	dapD	18	3288.2	2806.9	1861.2	2479.2	2702.3	2017.9	3335.2	2635	2218.4	2529.1	2506.4	4172.1	2404.2	1614.7	1901.9	-0.00165847	0.933227	0.954455	-0.0429381	0.0396212
P25714	yidC	14	1181.6	1159.6	919.3	1272.3	973.1	971.1	1243.5	924.7	870.2	964.3	1000.5	1397.8	1022.5	935.6	1137.2	0.0693284	0.0141938	0.054545	0.0158906	0.122766
P60757	hisG	17	3699.3	2651.2	1542	2697.9	3229.9	1997.9	3397.6	2868.8	2334.8	2523.7	2796.5	3560.1	1752.5	1394.4	2030.3	-0.0543074	0.135795	0.228246	-0.127579	0.018964
P0A855	tolB	17	1558.3	1603.6	1252.1	1779.6	1416.4	1356.8	1740.5	1357.4	1227.7	1331.8	1374.5	1845.7	1215.5	1058.2	1316.9	0.00641874	0.780609	0.836532	-0.0415877	0.0544252
P0A707	infC	11	1151.6	897.2	697.3	714.9	1035.9	647	1020.6	986.3	689.7	669.6	822.4	1017.4	733.7	528.1	615.5	-0.0483487	0.126413	0.218327	-0.111897	0.0151993
P02930	tolC	18	1880.8	1680.4	1115.3	1435.8	1738.8	1273.1	2034.4	1737.6	1378.4	1449.3	1532.4	2438.4	1525.1	1037	1274	0.01665	0.417339	0.524572	-0.0257209	0.0590208
P0A8N5	lysU	10	796.4	820.2	652.5	894.6	665.4	750.7	918.1	626.5	612	669.6	645.3	851.8	696.9	667.1	767.2	0.0541027	0.0903427	0.175828	-0.0095179	0.117723
P76177	ydgH	18	2210.2	1795	1208.5	1813.7	1745.1	1322.4	2125	1591.8	1486.6	1490.2	1514.1	2314.4	1128.5	792.9	988.3	-0.118824	8.95475e-05	0.00188466	-0.167476	-0.0701709
P40120	mdoD	18	1273	1514.1	1202	1765.4	1172.5	1316.6	1594.3	1135.5	1157.7	1257.6	1232.3	1584.9	1446.1	1295.6	1636.5	0.112052	0.00837605	0.0385061	0.032982	0.191122
P0A6U3	mnmG	20	2749.6	3017.5	2494.5	2019	2289.1	1790.7	2998.6	2252.2	2051.2	1684.2	1470.6	3005.3	2081.5	1153.4	1123.1	-0.140621	0.00243387	0.0191535	-0.223667	-0.0575751
P0A805	frr	13	2600.5	2130.1	1531.2	1872.7	2362	1592.9	2449.1	2202.4	1673.4	1538.7	1776.2	2419.4	1693.9	1343.9	1657.4	-0.0153048	0.470454	0.573415	-0.0591674	0.0285579
P00968	carB	20	805.1	644.7	579.2	639.3	548.9	571.9	704.1	569.9	478.7	494.1	473.9	768.7	650.3	518.9	524.8	0.0249841	0.375784	0.484106	-0.0331194	0.0830876
P0A8J8	rhlB	14	1480.2	1447.1	1076.5	1327	1340.5	1081	1703	1306.4	1130.1	1173.2	1255.2	1970.3	1307.4	881.7	1022.5	0.00643671	0.676803	0.753391	-0.0256818	0.0385553
P0A991	fbaB	14	1112.4	1094.1	745.8	773.5	1039.1	730.5	1270.7	964.4	932.3	1059.5	892.4	1523.8	876.7	557.5	657.9	-0.0307697	0.354245	0.46288	-0.099104	0.0375645
P0ACY1	ydjA	12	1050.1	1165.9	827.9	1615.8	940.8	1074.2	1180.3	856	844.2	1029.3	1090.7	1104.6	979.8	1107.7	1535.3	0.130313	0.0214795	0.0688248	0.0218762	0.23875
P15034	pepP	17	798.5	781.8	686.8	1044.7	755	774	904.8	706.7	646.6	722.6	772.3	962.9	797.4	789.2	899.9	0.102826	0.0055668	0.030757	0.0346782	0.170973
P07024	ushA	13	1875.2	1437.2	961.1	1232.3	1496.7	925.4	1804.3	1478.2	1180.1	1216.3	1273.3	1972.7	967.6	624.7	852.4	-0.10452	0.00560936	0.030757	-0.173868	-0.0351712
P07018	tap	14	1337.7	1241.4	847.2	1261.9	1203.3	976.9	1279.5	959	938.8	770.8	799.9	1058.4	1068.3	671.4	776.6	-0.0476879	0.127415	0.219065	-0.110545	0.0151697
P24182	accC	16	1555.5	1651	1185.8	1670.6	1400.3	1331.5	1899.7	1289.4	1372.9	1507.6	1297	1965.2	1582.6	1115.8	1406.5	0.0570734	0.0147262	0.055803	0.0127937	0.101353
P13029	katG	18	2333.2	2325.4	1706.5	2371.9	2189.8	1815.3	2531.8	1909.9	1846.8	1761.5	1657.9	2410.8	1804.9	1475.9	1736.1	-0.00558143	0.793773	0.846629	-0.0500643	0.0389014
P39321	tamB	18	863.1	1116	913.9	1034.5	836	847.1	1152	809.9	867.1	865.7	723.8	1304.1	1139.5	767.6	829	0.0603363	0.0666339	0.143409	-0.00464794	0.125321
P0A7V3	rpsC	17	5165.4	4163.2	3104.2	3900.9	4409	3250.7	4708.1	4302.9	3167.9	3416.6	3874.7	5350	3119.3	2662.4	3106.4	-0.0151576	0.328643	0.437385	-0.047032	0.0167168
P02919	mrcB	17	1349.1	1498.1	1222.6	1281.2	1052.9	1070	1407.7	996.8	1002	994.8	817.7	1456	1317.4	947.5	904.2	0.00239249	0.946875	0.962833	-0.072491	0.0772759
P0A917	ompX	10	3064.9	2791.5	1869.3	3742.5	2864.2	2526	3420.5	2631.6	2313.3	3296.6	3578.7	4554.5	2983.6	2796	3811.7	0.171958	5.28632e-05	0.00129301	0.104973	0.238943
P0A867	talA	17	1460.8	1393	1027.3	1136.4	1323.2	1118.6	1520.7	1196.4	1117.1	1214.1	1117.9	1618.6	1132.9	842.4	920.5	-0.0172144	0.316469	0.423337	-0.0524865	0.0180578
P0A8G3	uxaC	17	1299.9	1307.6	1006.3	1024.2	1249.5	957	1503.3	1231.2	1013.6	1117.2	1231.1	1785.7	986	891.1	991.9	0.0130853	0.578468	0.672538	-0.0357936	0.0619643
P0A7W7	rpsH	10	1874	1641.4	1106.2	1801.9	1815.7	1359.4	1838.8	1613.2	1384	1526.4	1981.1	2107.4	1257.9	1287.4	1801.2	0.0613919	0.093977	0.180763	-0.0116867	0.13447
P18843	nadE	15	3042.3	2517.9	1632.1	2647.9	2482	1977.7	2975.7	2299.4	2144.9	2409.3	2559.2	3382.6	1818	1622.6	2155.3	0.00891325	0.717596	0.784803	-0.0423806	0.0602071
P21170	speA	15	3696	3224.3	2078.9	2885.1	3299	2446.4	3852.7	2988.8	2805.3	2836.2	2577.1	4330	2442.5	1790.5	2094.1	-0.0326773	0.0793396	0.162213	-0.0696414	0.00428682
P00934	thrC	14	1821.8	1253.6	779.8	901.5	1513.6	733.9	1717.8	1441.9	1157.9	1166.7	1186.7	2205.3	953.8	444.8	587.1	-0.142783	0.0347383	0.0927379	-0.273979	-0.011586
P0ACP7	purR	17	1328.6	1150.2	826.5	1112.7	1239.1	880.4	1386.6	1196	875.7	953.2	1114.3	1563.5	1044.8	814	953.9	0.0270899	0.181235	0.278467	-0.0139781	0.0681578
P05704	trg	15	1240.1	1235.2	858.1	1258.4	1057.9	893.1	1344.7	952.1	996.6	910.5	873	1438	1434.4	758.5	864.4	0.0382104	0.173054	0.268404	-0.0185691	0.0949898
P0A7A7	plsB	20	1747.3	1775.8	1309.7	1587.9	1483.8	1196.9	1945	1422.8	1274	1316	1253.6	2071.1	1556.8	1101.5	1203	0.0114536	0.515718	0.616546	-0.0250544	0.0479616
P0A8G6	wrbA	8	1116.5	973.4	691.2	971.9	853.2	788.4	1069.5	822.6	926.7	925.3	992.6	1183.2	671.6	595.5	872.5	-0.00627228	0.851589	0.888914	-0.0761567	0.0636122
P0A9Q1	arcA	15	941.7	1017.6	723.7	867.9	899.4	668.8	1173.2	880.6	795	860.6	835.1	1437.5	1068.5	700.9	827.9	0.0763366	0.000582224	0.00744132	0.0384092	0.114264
P09832	gltD	16	1675.4	1497.4	1036.8	1468.8	1310.3	1036.2	1480.6	1207.3	1099.4	1044.1	1081.4	1487.7	900.3	759.7	1041	-0.07063	0.00451598	0.0278973	-0.116033	-0.0252269
P12995	bioA	14	786.6	901.7	687.1	1060.6	806.6	752.7	978	711.1	689	825.5	844.2	1087.1	1081.5	920	1049	0.168569	1.66769e-05	0.00053902	0.109382	0.227756
P05458	ptrA	15	776.8	763.8	618.3	738.8	682.9	604.5	886.2	646.3	611.4	621.2	573.5	944.4	739.2	495.7	533.4	0.0039104	0.811643	0.860113	-0.0302829	0.0381037
P69874	potA	16	1211.2	1174.8	920.7	1266.6	1157.6	974	1338.5	1080.5	973.9	1006.6	1108.3	1376.8	969.5	989.9	1270.3	0.0673469	0.0279626	0.0818147	0.00826493	0.126429
P30870	glnE	17	825.4	1030.4	815	1033	803.6	829.5	1044.9	736.2	764	736.8	694.6	986.3	1066	819.8	908	0.0907812	0.0187	0.063218	0.0172093	0.164353
P0AAI9	fabD	12	1693	1117.8	760.4	1029.6	1486.8	757.7	1621.5	1404.4	1016.8	958.9	1305.1	1993.2	855.3	616.2	781.9	-0.0682776	0.169503	0.26494	-0.168848	0.0322924
P0A7X3	rpsI	14	4036	4015	2848.3	3755	3756.3	3016.1	4417.3	3400.8	3300.7	3336.2	3282.2	4871.3	3039.9	2597.6	2966.8	0.0122078	0.469977	0.573219	-0.0227408	0.0471563
P0A6V1	glgC	12	1188.8	1385	1062.2	1635.7	1163	1289.2	1443.9	1036.6	1108	1161.6	1102.5	1317.6	1248.7	1285.3	1588.3	0.113449	0.0185327	0.0630531	0.0216611	0.205237
P0A6Q3	fabA	11	2597.5	1978.3	1438.9	1696.6	2157.9	1360.8	2440.3	2036.4	1604.5	1555.9	1778.6	2737.9	1580.1	1175.8	1382.7	-0.0331818	0.138268	0.231115	-0.0782538	0.0118902
P0A912	pal	9	1998.9	1524.4	1246.2	1716.7	1759.8	1292.9	1869.3	1726.4	1224.4	1283.4	1719.1	2107.5	1356.8	1126.4	1471.9	0.0197359	0.451155	0.554994	-0.0344021	0.0738738
P0A7V8	rpsD	17	3612	3244.1	2270.6	2192.9	3265.4	1981.3	3907.9	3003.1	2667.1	2506.5	2340.1	4261.4	2465.1	1486.9	1576.1	-0.0817883	0.0172707	0.0604096	-0.1471	-0.0164769
P0ABU2	ychF	15	907.5	983.5	788.5	937.7	803.7	763.7	1115.7	802.6	759.3	755.1	772.4	1241.8	929.4	662.4	715.9	0.0279921	0.137793	0.230718	-0.00998147	0.0659657
P37626	yhiI	14	787.8	795.8	656.3	800.8	683.9	555.7	915.7	665.8	625.3	582.2	557.4	958	774.4	540.7	528.7	0.00607268	0.777902	0.834125	-0.0387759	0.0509213
P37095	pepB	14	1121.9	1101.9	808.5	1019.7	942.9	713	1186.9	845.1	873.7	865.8	776.2	1322.3	910.6	641.4	714.5	-0.0149235	0.383803	0.491638	-0.0502336	0.0203865
P0A715	kdsA	17	5454	4538.5	3104.7	3675.4	4868.3	3357.1	5947.9	4753.7	3846.6	4249.3	4268.9	7007.5	4423.8	3099.5	3394	0.041369	0.0418147	0.105854	0.0017302	0.0810077
P0A6U8	glgA	15	1105.8	1291.9	972.2	1298.2	943.2	1073.7	1374.7	934.1	964.5	1106.3	977.8	1555.6	1134.7	981.6	1049	0.0660747	0.0240467	0.0741473	0.0098587	0.122291
P00954	trpS	13	823.4	892.4	806.5	1133.5	702.9	865.3	1033.8	712.3	701.4	765.8	767.2	951.1	891.4	853.9	976.4	0.100905	0.0192811	0.0643593	0.0186561	0.183153
P0A6T5	folE	15	4401.1	2829.4	1799.3	2693.7	3926.4	2151.5	4361.1	3673.4	2738.5	3069.5	3552.7	5188	2087.9	1696.4	2597.3	-0.0192925	0.66822	0.745671	-0.112903	0.0743181
P09323	nagE	11	650.4	668.6	547.7	702	667.1	629.5	785	645.9	535.9	644.9	681	893	574.2	489.3	688.2	0.0479793	0.102564	0.191579	-0.0107446	0.106703
P77774	bamB	13	1124.2	924.5	658.6	724.8	997.5	560.9	1161.1	946.1	766.3	712.9	728.2	1315.9	742	441.7	487.6	-0.088422	0.0238972	0.0740072	-0.163558	-0.0132864
P33650	feoB	13	1760.5	2233.1	1663.6	2340	1606.2	1977.3	1676.1	1152.7	1122.9	549.7	527.5	753.3	439	422.3	408.1	-0.507983	8.40968e-07	5.2488e-05	-0.647609	-0.368357
P24171	dcp	18	1602.5	1210.4	773.8	1157	1441.8	816.3	1576.5	1230.8	1086	1208.4	1228.3	1787.8	926.6	622.9	815.6	-0.0569008	0.138286	0.231115	-0.134195	0.0203932
P08312	pheS	15	2888.1	2527.1	1650.4	2099.9	2610.7	1752	3053.7	2465.5	2077.7	2187.7	2050.4	3402.7	2021.5	1346.2	1627.6	-0.0305884	0.14506	0.23804	-0.072903	0.0117261
P00579	rpoD	20	5084.9	4187.1	3170.4	3300.8	4210.8	2562.1	4851.5	3894.2	3142	2384.8	2569.6	5057.8	2664.6	1422.5	1529	-0.198589	1.98344e-05	0.000616438	-0.269384	-0.127794
P0AEM9	tcyJ	13	1583.6	1631.5	1266.1	1385.7	1511.1	1143.3	1873.1	1447.3	1231.1	1171.7	1168.7	2105.6	1618.3	973.3	961.1	-0.00594009	0.817702	0.865015	-0.0596434	0.0477632
P0ADR8	ppnN	14	1137.8	1254.5	955.5	1486.6	1031.9	1122.6	1327.7	960.3	999.7	1056.9	1011.8	1291	1088.5	1122.8	1386.7	0.0983391	0.0193078	0.0643593	0.0181608	0.178517
P06721	metC	10	1266.2	1275.1	898.1	1617.4	1217.1	1158.7	1518.6	1152.2	1074.1	1334	1345.2	1686.4	1055	1076.6	1604	0.098917	0.0143342	0.0546209	0.0225398	0.175294
P0A836	sucC	15	2112.9	2292.5	1718.6	2579	1862.5	1788	2511.2	1661.5	1855.3	1945	1965.9	2704.7	2251.8	1907.9	2319.2	0.111965	0.00172936	0.0154933	0.0486838	0.175247
P0AEU7	skp	13	2383.6	1649.8	1010.7	1937.5	2427.6	1568.7	2147.2	2090.4	1494.5	1547.6	2185.9	2306.2	1394.6	1183.8	1721.5	0.0195489	0.650007	0.732538	-0.0700147	0.109112
P0AEK2	fabG	11	2328.7	2009	1489.1	1743.7	2305.6	1464	2573.3	2131.4	1735.2	1782.4	1780.5	2918.7	1808.5	1278.2	1594.6	0.00928103	0.625707	0.711835	-0.0302539	0.0488159
P0A7J3	rplJ	17	2731.4	2069.4	1591.8	1814.6	2626.8	1631.1	2592.2	2443.5	1747.7	1686.5	1980.1	2710.9	1929	1407.2	1669.4	0.000298162	0.989964	0.993808	-0.0491416	0.049738
P0AC59	grxB	13	2311.6	1685.3	869.7	1426.8	1987.2	1141.2	2238.7	1811.1	1577.8	1736.9	1805.8	2654.5	1103.6	792	1108.6	-0.068287	0.199091	0.300546	-0.176309	0.0397346
P37689	gpmI	15	1430.6	1566.5	1188.6	1561.3	1217.3	1190.3	1591.9	1131	1139.9	961	948.3	1414.5	1033.6	808	924.8	-0.0739169	0.0094099	0.0412775	-0.127062	-0.0207717
P0ABF1	pcnB	18	1615.6	1612.8	1334.9	1367.2	1414.7	1099.8	1818.2	1321.9	1240	1151.2	1100.8	2023	1363	970.6	1054.5	-0.0160452	0.458483	0.562612	-0.0607931	0.0287027
P30958	mfd	16	718	817.9	718.6	799	698.8	670.1	906.5	646.5	619.9	633.4	553.2	905.1	889	608.3	672.9	0.0592932	0.052259	0.122753	-0.000652621	0.119239
P0A853	tnaA	18	1517.1	1768	1394.5	1761.8	1677.6	1599.7	2200.7	1655.6	1550.9	1666.3	1573.7	2271.4	1669.9	1464.4	1677.5	0.0830947	0.00397529	0.0257895	0.0306382	0.135551
P0C0S1	mscS	9	760.8	853.5	692	1265.7	669.2	831.8	867.5	596	639.7	698.2	726.3	791.6	688.7	821.2	1037.5	0.098506	0.0886023	0.173242	-0.016643	0.213655
P77444	sufS	12	1729.5	1588.2	1112.1	1510.3	1651	1240.7	1823.3	1467.8	1358.6	1418.9	1411.5	2125.7	1603.1	1108.1	1333.1	0.0513241	0.00129494	0.0129494	0.0233356	0.0793125
P0A7E5	pyrG	20	2973.1	2582.6	1814.7	1886.5	2742.6	1612.8	3273.7	2621.7	2113.6	2148.8	2309.2	4062	2395.7	1373.4	1551.3	-0.0178433	0.590737	0.682071	-0.0867297	0.051043
P0A9P4	trxB	9	716.9	790.4	635	692.2	650.1	698	792.8	595.6	586.3	639.6	529.2	874.7	811.7	585	550.5	0.0436322	0.127306	0.219065	-0.0138618	0.101126
P77499	sufC	13	2869.4	2587.6	1822.6	2230	2609.4	1687.8	3220.6	2365.4	2121.8	2220.2	2185.3	3871.6	2198.4	1394.6	1695.7	-0.0172248	0.448495	0.553735	-0.0641929	0.0297434
P0A9K3	ybeZ	15	1191.5	1188.3	849.5	1045.4	1074.5	820.7	1365.7	1019.2	891.1	996.4	984.4	1559.7	1051.2	729.7	858.1	0.0176661	0.256203	0.363422	-0.014124	0.0494562
P02413	rplO	12	4173.8	2629.7	1634	2046.2	3521.9	1670.5	3512.7	3495.4	2151.1	2285.3	2950.6	4164.6	1816.6	1315.4	1566.9	-0.091016	0.0782082	0.161282	-0.193544	0.0115122
P0A7R1	rplI	15	3720.2	3209.6	2004.8	2920.3	3101	2323.7	3684.3	2869.4	2636.6	2722.3	2549.7	3881.7	2630.5	2074.1	2486	0.0219291	0.157839	0.25149	-0.00943469	0.0532928
P0AB89	purB	17	2145.2	1863	1309.7	1559.6	1865.2	1324.4	2272.7	1744.6	1531.9	1498.3	1408.8	2486	1576.1	1037.9	1150.4	-0.0359191	0.0822672	0.165632	-0.0769839	0.00514564
P75796	gsiA	14	832.2	1101	880.4	691.1	756.9	683	934	711.4	661.8	582.7	482.6	968.8	965.1	584.3	549.2	-0.0180607	0.693961	0.766718	-0.113557	0.0774356
P0AE67	cheY	6	860.9	814.9	669.5	1384.9	772.4	830.7	969.2	619.4	711.1	706	811.4	846.2	795.5	711.2	917.2	0.068962	0.142763	0.235552	-0.0258539	0.163778
P22106	asnB	17	1253.7	923.2	630.4	744.9	1080.9	593	1193.7	1021.8	785.7	791.4	848.2	1437.7	753.2	430.3	525.1	-0.0875757	0.0538305	0.12468	-0.176776	0.00162425
P69783	crr	10	1635.2	1104.1	819.9	889.7	1362.2	765	1481.8	1274.8	938.8	935.4	1035.8	1599.7	859.7	599.9	732.7	-0.0760907	0.0487892	0.116965	-0.151726	-0.000455473
P0AFG0	nusG	9	1653.4	1548.5	1198	1350.3	1499.9	1187.7	1644	1298.1	1188.1	1210.2	1129.9	1751.7	1406.2	1084.1	1152.4	0.0206891	0.281339	0.387383	-0.0186297	0.0600079
P0AAX8	ybiS	12	1611.4	1365.1	1019.4	1209.6	1505.3	1152.9	1701.1	1516.2	1100.6	1281.3	1357.5	1886.8	1395.7	1011.8	1043.7	0.0321322	0.143965	0.237103	-0.0121885	0.076453
P15047	entA	12	2313.9	2173.6	1588.3	2297.6	2150.6	1630.3	2675	2060.8	1792.4	1918.9	1967.3	3128.4	1969	1528	2014.5	0.0528469	0.00283272	0.0210378	0.0210024	0.0846914
P0A796	pfkA	12	1908.7	1476.4	940.3	1087.2	1689.8	871.1	2012	1613.8	1298.2	1286.8	1356.5	2465.8	1263.8	652.9	773.6	-0.0786924	0.125172	0.21639	-0.181759	0.0243739
P69797	manX	13	1042.4	978.2	707.5	1075.1	977.7	903.1	1067.9	946.2	802.1	877.1	1044.5	1120.9	632.9	812	1086.4	0.0400774	0.362954	0.469918	-0.0505995	0.130754
P06988	hisD	12	1235.9	992.3	671.7	1016.3	1048.6	851.4	1151.6	936.2	846.8	943.4	957.7	1357.6	728.5	564.2	679.7	-0.0524439	0.0670311	0.143922	-0.109019	0.00413138
P0ACJ8	crp	13	1291.6	1129.6	747.7	1099.1	1139.1	877	1257.5	1090.2	788.1	896.8	1114	1288	999.3	771.6	973.3	0.035376	0.162606	0.257495	-0.0158377	0.0865897
P0AG00	wzzE	10	820.2	892.2	694	949.9	731.2	736.2	961.9	714.5	699.5	700.9	708	961.6	883.8	746.3	877.1	0.0914473	0.00287003	0.021086	0.0362461	0.146649
P04335	frsA	17	1451.1	1534.4	1198	1210.1	1228.6	1022.9	1771.4	1232.4	1086	1114	1003.5	1931.5	1560.3	925	900.3	0.0101813	0.734017	0.800344	-0.0521994	0.0725621
P77395	cnoX	12	558.5	601.9	461.1	859.3	484.9	557.8	656.1	482.4	456.9	536.9	603.3	662.9	561.3	581.1	775.9	0.126958	0.00839452	0.0385061	0.0373382	0.216578
P08395	sppA	12	843.6	969.4	760.1	1056.1	755.2	803.1	1014.7	719.2	779	797.7	719.8	1060.1	803.7	721.6	862.2	0.0506613	0.0942154	0.180838	-0.00969168	0.111014
P09151	leuA	13	915.6	800.6	489.5	765.8	774	560.5	810.8	663.4	667.8	675.6	684.9	963.8	465.5	352.3	516.6	-0.0936509	0.0126378	0.050832	-0.16439	-0.0229119
P10378	entE	15	1269.5	1227.1	873.6	954.9	1107.6	889.9	1286.2	1005.3	834.5	784.1	803.5	1267.7	934.2	676.6	723	-0.0472013	0.0236021	0.0735281	-0.0872112	-0.0071914
P0AGC3	slt	17	786.8	1000.5	735.1	930.7	783.2	767	1100.8	766.7	755.6	805.2	761.4	1210.4	971.9	705.6	801.5	0.0735043	0.00350049	0.0233797	0.0279177	0.119091
P0A7K2	rplL	9	3518.5	2535.9	1870.9	2391.5	3167.2	1771.6	3346	3040.4	2219	2266.6	2993.8	4136.5	2134.4	1649.2	2004.4	-0.00749507	0.802883	0.854834	-0.0700582	0.0550681
P37666	ghrB	11	1431.5	1240.4	829.2	1401.3	1276.5	934.6	1475.7	1160.6	1048.3	1150.4	1210.6	1655.9	908	866.2	1096.1	0.0126313	0.635718	0.720958	-0.0427868	0.0680495
P31120	glmM	12	3293.4	3134.5	2151.4	2137	2906.7	1909	3803.7	2844.3	2493.4	2718	2257.6	4671.2	2999	1543.1	1553.1	-0.0277733	0.490701	0.591718	-0.11119	0.0556434
P46889	ftsK	15	739.2	771.5	608.9	635.9	621.7	621	672.8	475.9	466.5	302.3	275.5	427.2	337.2	251.4	276.9	-0.26778	1.22833e-05	0.000427552	-0.359343	-0.176218
P33221	purT	15	1536.3	1448.6	1088.4	1552	1313.5	1170.7	1700.4	1219.7	1190.1	1224.1	1253.8	1717.8	1264.6	1030.5	1253	0.0333204	0.0701046	0.149106	-0.00307039	0.0697111
P31827	yddB	16	1166.6	1059.3	684.8	1144.5	900.1	714	1174.8	772.3	793.9	755.3	682.3	1147.4	722.3	484.4	607.8	-0.0895494	0.000615238	0.00757538	-0.134317	-0.0447813
P0ABA6	atpG	14	1595.1	1201.2	820.7	1296.7	1327.3	956.8	1545.8	1203.5	1046.1	1074.5	1208.6	1707.8	928.5	780.5	955.2	-0.0218232	0.396229	0.504697	-0.0748627	0.0312163
P0A9U3	ybiT	15	942	1116	865.1	1210.2	944.5	908.5	1221.3	832.9	891.7	933.3	900	1317.9	1042	913.5	1096.3	0.0933152	0.00335976	0.0229056	0.0357682	0.150862
P0ADY3	rplN	10	1421.3	1476.2	1018.2	850.2	1531.7	940	1555.4	1236.8	1202.8	1152.6	995.2	1711.1	1408.3	798.6	794.3	-0.0120508	0.743757	0.809014	-0.0888111	0.0647094
P23886	cydC	15	1032.9	1148.5	782.2	976.7	957.1	860.9	1170	816.7	795.4	809.2	749.8	1203.2	928.9	667.4	713.5	-0.00778903	0.672709	0.749294	-0.046137	0.0305589
P0AEQ3	glnH	13	1049.1	1120.4	861.9	1216.2	1098.9	938.2	1240.2	965.8	922.6	974.4	1059.1	1399.3	919.1	686.7	983.2	0.0153251	0.520468	0.621403	-0.0340881	0.0647384
P13036	fecA	13	639.3	708.4	590.5	790.9	540.3	654.9	744	528.2	496.8	560.1	561.6	787.7	669.2	598.1	706.2	0.0862199	0.0170463	0.0601438	0.0175352	0.154905
P25553	aldA	12	1547.2	1516	1015.3	1233.1	1380.7	1002.2	1547.2	1128.5	1254.6	1157.8	1053.6	1918.9	1235.3	764.4	885	-0.0346876	0.139463	0.231908	-0.0819577	0.0125826
P0AEK4	fabI	12	3340.2	2480.8	1578.8	1536	2922.3	1430.7	3204.5	2817.1	2090.1	2222.9	2272.2	3962.5	2183	1071.8	1283.6	-0.0699139	0.18785	0.286444	-0.177604	0.0377765
P05791	ilvD	15	996.1	877.7	653.4	828.2	907.7	714.9	946.2	826.5	695.2	696.4	806	1035	683.5	543.2	702.7	-0.0155347	0.468564	0.571882	-0.059864	0.0287947
P12281	moeA	9	278.7	258.9	217.6	189.6	237.3	189.8	334.8	262	192.8	216.1	231.3	418.9	242.8	163.4	191.9	0.00734419	0.837075	0.879144	-0.0670948	0.0817832
P07650	deoA	10	295.7	351.1	255.2	361.7	301.4	297.1	377.6	272.9	293.9	295	242.5	379.8	320.9	241.9	280.9	0.0343941	0.153592	0.247113	-0.0142623	0.0830505
P75823	ltaE	15	1376.8	1415.5	925.2	1249.8	1232.5	918.2	1644.2	1164.7	1126.3	1201	1061.8	1852.1	1277.6	759.3	909.1	0.00067607	0.975715	0.982773	-0.0456437	0.0469959
P04816	livK	10	785.1	592	369.4	492.2	667.5	390.8	646.5	604.8	448.3	444.4	551	726.9	352.7	215.2	281.1	-0.171475	0.0016928	0.0152436	-0.268131	-0.0748193
P07762	glgB	13	1662.1	1945.2	1421.5	1755.7	1531.7	1451.3	2017.8	1444	1429.3	1539	1326.8	2193.1	1941.6	1344.2	1415.9	0.0631176	0.0259092	0.0776419	0.00860545	0.11763
P0A7J7	rplK	11	2951.4	2218.7	1571.6	1264.7	3119.7	1209.7	2742.7	2919.9	1870.2	1728.8	2554.1	3719	1882.4	1070.9	1317.1	-0.0540143	0.368368	0.475908	-0.177649	0.0696203
P0AC86	glgP	14	591.4	565.6	452.6	542.7	544.7	437.9	691.7	530.2	478.5	462	477.4	761.8	473.3	377.4	476.3	0.00523167	0.785355	0.83963	-0.0347863	0.0452497
P07004	proA	14	670.1	603.1	425.4	749.8	607	448.4	761.6	556	436.4	520.8	601.1	815.2	555	506	588.7	0.0683659	0.0212303	0.068497	0.0116052	0.125127
P0A7U7	rpsT	9	1747.4	1726.6	1303.5	1464.4	1774.5	1337.4	1756	1435.9	1339.1	1442.8	1531.5	2201.2	1195.2	980.2	1228	-0.0281089	0.197497	0.299138	-0.0724076	0.0161898
P0AB91	aroG	15	1396.5	966	725.4	1166.5	1244.5	837.4	1319.4	1214.5	794.4	810.4	1177.3	1307.1	725.9	708.4	909	-0.0225186	0.577908	0.672538	-0.106509	0.061472
P69776	lpp	9	2146.9	1168.2	651	775.5	1859.4	739.4	1283.8	1562.9	941.2	852.1	1477.3	1467.5	691.1	414.5	511.3	-0.201801	0.0161899	0.0579473	-0.361054	-0.0425476
P37902	gltI	12	1506.2	1382.6	1096.8	1233.9	1336.1	1123.5	1495.9	1195.1	1016	1063.6	1069.5	1641.1	934.4	671.3	854.9	-0.087925	3.33728e-05	0.000929305	-0.12076	-0.05509
P0AFI2	parC	13	560.6	635.3	499	599.4	461.6	483.2	648	445.8	472.1	436.3	377.9	659.1	559.7	394	405.3	-0.00484347	0.847706	0.887419	-0.0574144	0.0477274
P0AA10	rplM	13	2309.6	1881.7	1315.4	1999	2172.1	1367.7	2259.3	1907.4	1698.7	1773.5	2040.9	2584.3	1704.3	1402.3	1759.1	0.0479615	0.0343314	0.0923326	0.00400566	0.0919173
P00448	sodA	10	1599.3	1133.9	793.2	1219.9	1316.1	798.6	1378.1	1215.1	903.2	1070.1	1391.3	1539.8	943.3	849.3	1220.4	0.0436096	0.254096	0.361098	-0.0345042	0.121723
P12758	udp	10	915.3	889.8	597.7	850.5	826.1	667.9	1008.1	790.9	699.7	757.3	801.9	1206.1	619	585.3	757.1	0.0120544	0.644116	0.727292	-0.0421862	0.066295
P0A8F8	uvrB	16	1569.1	1961.3	1588.2	1197.7	1469.3	1286.2	2058.5	1541.4	1322.3	1294.2	1124.5	2457.6	2114.2	1071.1	923.9	0.00244381	0.960009	0.972365	-0.0992036	0.104091
P37747	glf	15	3101.8	2885.3	2021.9	2541.7	2499.6	2052.7	3300.1	2472.4	2255	2459.7	2299.1	4047.4	2380.3	1678.2	1780.7	-0.0105878	0.5843	0.67707	-0.0507584	0.0295829
Q46857	dkgA	15	1463.4	1831.1	1470.2	1103.3	1508.6	1094.2	2047.2	1567.7	1279.2	1238.2	1048.5	2457.5	2306.5	1068.2	882.7	0.0295101	0.595289	0.685201	-0.0858414	0.144862
P76422	thiD	8	219.5	221	188.5	295.6	192.5	236.2	246.5	177.5	180.7	210.3	211.6	255.6	217.3	201.2	267.8	0.0956335	0.0191643	0.064236	0.0177708	0.173496
P77695	gnsB	8	1412.4	1290.5	931.4	1568.6	1088.1	1258	1460.8	1081.1	1021.9	1213.6	1220.6	1564.6	1059.4	1006.3	1330.5	0.0566412	0.0868292	0.171013	-0.00916542	0.122448
P0ADY7	rplP	8	1702.7	1615.3	1304.2	1904.5	1617.5	1532.3	1695.5	1508.8	1299.5	1488.8	1531.9	1688.2	1349.3	1435.5	1730.3	0.0669894	0.0801756	0.162324	-0.0090199	0.142999
P76034	yciT	9	575.8	552.4	461.3	701.6	508.2	506.8	676.6	487.1	443.6	498.4	510	665.1	563.3	476.9	605.2	0.0803964	0.0066772	0.033155	0.0256346	0.135158
P0AC02	bamD	11	2307.7	1802.2	1255	1237.1	1533.6	1002.4	1371.7	1147.9	948.7	742.8	856.5	1257.3	583.1	440.5	564.4	-0.325496	6.01177e-09	1.81355e-06	-0.387865	-0.263127
P0AD12	yeeZ	12	1045.3	954.8	622.3	693.2	906	630.1	1115.1	875.3	692.9	735.8	788.1	1358.2	845.9	517.5	526.8	-0.026091	0.41983	0.526972	-0.0928513	0.0406693
P76372	wzzB	11	1012.8	900.6	708.9	787.8	911.6	658.8	1133.4	885.9	745.5	734.2	723	1273.7	797.3	515.2	568.2	-0.0401244	0.090546	0.176031	-0.0873401	0.00709136
P0ABH9	clpA	14	1891.5	2229	1818.3	1678.8	1222.9	1298.7	1294.4	809	979.4	579.4	491.3	841.3	611.5	442.9	447.9	-0.404395	1.18495e-05	0.000420541	-0.542244	-0.266547
P23836	phoP	12	1119.6	1313	993.1	1544.9	1042	1142.2	1274	900	937.2	1055.1	1029.9	1161.9	1073.5	1088.4	1321.8	0.0823239	0.0751222	0.156908	-0.00934811	0.173996
P0AB67	pntB	9	1906.6	1786.4	1322.5	1797.9	1756.6	1519.3	2112.1	1559.8	1478.9	1579.8	1434.4	2135.7	1498.8	1144.8	1366.1	-0.000565454	0.970467	0.978577	-0.0324202	0.0312892
P45955	cpoB	8	586.7	713.1	559.1	842	521.9	647.6	724.4	456.2	479.1	453.5	468.6	620.7	383.9	344.7	424.7	-0.108667	0.0061648	0.0322494	-0.181793	-0.0355407
P37744	rfbA	12	1514.5	1448.3	1005	1127.9	1285.3	932	1653.7	1168.5	1169.4	1131.5	958.7	1827.6	1288.8	748	753.5	-0.0421957	0.145786	0.238197	-0.10068	0.0162885
P37330	glcB	12	514.4	531.3	402.6	578.7	513.6	485.6	622	455.1	481.1	515.6	470.7	659.1	577.4	436.6	506.6	0.0819221	0.000691106	0.00822962	0.0404252	0.123419
P0A6D3	aroA	13	1752.7	1660.5	976	1252.5	1701.8	1061.4	2087.5	1524.8	1359.1	1462.9	1255.5	2309	1370	787.5	893.4	-0.0468154	0.19399	0.294319	-0.119988	0.0263566
P45523	fkpA	10	714.5	730.4	563.3	1141.6	597.5	707.2	824.3	597	591.3	720.2	809.2	863.4	610	628.3	846.6	0.0811524	0.083966	0.167009	-0.0121892	0.174494
P52643	ldhA	12	1330.6	991	771.4	985.3	1202.4	797.2	1306	1238.6	785	830.4	1037.1	1484.2	999.7	748.5	822.8	0.0172694	0.554987	0.652713	-0.0434104	0.0779493
P0ADC6	lptG	9	1002.7	1179.7	874.1	1016.3	896	837.6	1128.5	825.5	899.4	881.7	692.9	1289.4	1192.4	812.9	765.3	0.0473293	0.141597	0.234484	-0.0175407	0.112199
P09030	xthA	12	580.1	547.5	423.1	663.2	469.4	472.8	651.5	451.8	367.1	494	556.8	700.4	489.9	484.8	563.1	0.0818354	0.0175525	0.0609789	0.016291	0.14738
P0AA16	ompR	13	1015.9	1047.7	703.4	984.5	976.8	861	1215.6	905	805.2	915.5	901.8	1333.6	1030.1	712.8	819.4	0.0499773	0.00504618	0.0297511	0.0173301	0.0826246
P0AAI5	fabF	11	2003.1	1855.4	1332.6	1332.8	1726.5	1137.7	2123.2	1704.7	1452.7	1381.5	1280.2	2447	1631.8	983.3	1102.3	-0.0261647	0.340486	0.448856	-0.0825916	0.0302622
P33570	tktB	12	538.8	412.3	282.9	242.9	525.8	231.4	563.8	478.5	376.8	399	451.4	761.6	292.6	156.8	203.3	-0.133204	0.0889939	0.173707	-0.289123	0.0227147
P04951	kdsB	9	654	624.7	499.2	663	594.9	530.1	722.4	575.2	468.7	516.1	549.2	796.3	612.6	476	529.4	0.0416917	0.0241867	0.0743258	0.00617953	0.0772039
P0A858	tpiA	9	1068	942.3	644.7	1172.6	1106.7	854.2	1296.4	944.7	970.7	961.9	1019.2	1269.9	908.4	813.9	1174.8	0.0900683	0.0109173	0.0459543	0.0237043	0.156432
P21165	pepQ	13	618.1	667.5	487.4	656	527.9	518.9	700.5	497.5	464	553.5	531.1	736	637.1	455	503.4	0.0454139	0.025398	0.0766969	0.00634975	0.0844781
P0ACY3	yeaG	15	730	892.3	673.9	758.1	697	692.6	851.4	681.1	622.2	739.9	723.2	932.1	721	681.8	821.7	0.07974	0.01285	0.0512302	0.0193353	0.140145
P29217	yceH	10	944.1	894.9	623.1	780.6	794.5	661.1	980.1	736.4	651.4	726.5	721.1	1055.8	806	609.6	662	0.0300506	0.0501123	0.119504	-1.6594e-05	0.0601177
P76015	dhaK	9	285.9	384.7	325.3	400.9	280.8	301.9	388.6	264.6	295.9	265.6	302.7	406.9	455.2	474.9	496.4	0.206267	0.00026807	0.0042562	0.112015	0.30052
P75797	gsiB	13	518.7	693.1	592.3	587.9	496.7	522.4	723.8	490.5	463.5	505.4	424.3	781.2	745.8	513.5	488.9	0.0708387	0.0545069	0.125681	-0.00154175	0.143219
P0A879	trpB	11	1156.8	1014.1	727.6	1517	1001	958	1293.5	893.7	816.4	1038.1	1212.1	1271.2	883.8	881.7	1293	0.0892224	0.0458738	0.112357	0.00184417	0.176601
P0A7I4	prfC	11	614.1	752.9	679.1	931.7	569.1	785.3	811.2	541.3	535.2	574.7	584	763.7	854.9	798.4	846.5	0.14261	0.00912665	0.0407187	0.0405822	0.244638
P24215	uxuA	11	668.2	824.2	660.2	786.5	639	677.3	823.8	577.6	578.1	582	538.6	840.6	569	486.6	542.1	-0.0298677	0.256967	0.363879	-0.0837045	0.0239691
P04693	tyrB	13	1086.4	939.3	550.2	955.6	941.4	707.1	1098.2	825.7	825.6	852	823.1	1194.3	702.6	552.4	662.2	-0.022938	0.412415	0.520188	-0.0806849	0.0348089
P0A725	lpxC	12	1773.1	2018.4	1575.2	980.2	1088.5	957	1095	803	747.2	565.3	549.6	1040.1	920.6	568.7	540.1	-0.225175	0.0047034	0.0286031	-0.370773	-0.0795759
P0A9J0	rng	12	840	857.6	697.3	720.9	664.6	533	865.9	619.5	658.9	533.2	459.1	845.1	721	421.8	437.4	-0.0722688	0.028011	0.0818147	-0.135691	-0.00884625
P0A7Z0	rpiA	10	1094.1	909.9	602.4	785	1000	600.6	1238.2	945.5	798.2	848.2	899.3	1478	865.7	483.2	539.4	-0.0334166	0.414793	0.522144	-0.117982	0.0511491
P39099	degQ	12	973.3	964	721	1058.2	835.5	810.2	1150.1	842.8	832.7	867.6	864	1249.5	862.8	678.8	807.2	0.0327519	0.0797475	0.162213	-0.00435194	0.0698557
P07639	aroB	9	788.7	917.6	700.7	799.5	758.2	684.9	1038.1	702.5	695.6	759	636.5	1249.2	1041	696.1	681.2	0.0830299	0.00446468	0.02777	0.0297431	0.136317
P02358	rpsF	10	1656.2	1112.3	678.1	791.6	1704	668.5	1703.8	1631.8	1050	1063.4	1352.5	2270.2	969.3	526.9	621	-0.0810823	0.270347	0.378443	-0.231557	0.069392
P07003	poxB	11	1010.3	918.2	712.9	638.5	917.4	629.4	1068.3	905.6	796.6	827.5	806.4	1336.2	737.9	515.6	621	-0.0266132	0.399874	0.50791	-0.0918076	0.0385812
P0ACB7	hemY	12	767.4	716.8	555.3	678.8	643.6	516.3	824	614.3	601.6	602.6	573.9	863.5	655.2	446.7	485.7	-0.00887586	0.575138	0.669883	-0.0417393	0.0239876
P75876	rlmI	9	378.6	492.8	365.9	567.2	359	385.4	513.1	341.8	367.1	376.9	361.7	499.6	453.9	416.4	500.4	0.106095	0.00638307	0.032822	0.0343229	0.177868
P0ACB0	dnaB	8	281	373.4	253.3	400.3	279.7	283.1	315	226.8	253.4	245.3	209.3	280.5	297.9	255.9	290.7	0.0381833	0.356096	0.464361	-0.0469512	0.123318
P69924	nrdB	9	669.3	796.2	601.7	1005	611.3	729.8	857.2	595.2	567.3	689.7	707.2	886.8	728.5	700.7	847.7	0.108781	0.00827878	0.0382293	0.0321616	0.185401
P0AG44	rplQ	11	3434.6	3520.5	2422.3	2628.5	3569.2	2379.3	4101.9	3258.4	3028.3	2951.8	2903.1	5368.2	2572.6	2234.4	2398.6	0.00752456	0.769926	0.826552	-0.0460621	0.0611113
P06986	hisC	13	1885.5	1619.2	1128.3	1908.8	1686.5	1394.5	1988.3	1493.1	1487.2	1653.8	1693.8	2130.2	1243.3	1117.4	1621.6	0.0251364	0.397862	0.506064	-0.0361721	0.0864449
P77338	mscK	9	309	346.8	296.4	313.1	285.7	260.3	391.1	281.6	243.5	248.3	228	409.4	329	233.9	253.1	0.0180724	0.426573	0.533585	-0.0288616	0.0650063
P26616	maeA	12	942.4	1023	805.3	910.8	916	723.7	1174.2	858.6	835.4	795.7	777.7	1256.1	1031.1	682.4	716.3	0.0304209	0.130724	0.222169	-0.0100513	0.0708931
P0A7X6	rimM	10	821.4	817.7	642.1	792.6	731.5	589.8	824.5	696.9	563	576.7	662.4	901.9	623.3	575.8	641.6	0.0100491	0.661044	0.740401	-0.0376057	0.0577039
P30125	leuB	12	903.4	621.4	381.8	594.7	683.1	489.5	724.4	644.6	469.7	536.6	706.2	809.2	393.5	368.1	541.1	-0.0396708	0.41369	0.521434	-0.139822	0.06048
P61320	lolB	12	857	853.5	565.5	911.6	692.4	702.1	854.3	650.2	573.5	666.7	676.9	934.1	657.3	588.5	683.8	0.0261087	0.293281	0.399427	-0.0248005	0.0770179
P05020	pyrC	9	928	783.6	553.7	666.4	701.4	511.5	824.9	641.1	557.2	544	499.7	856.1	543.9	351.9	388.3	-0.115976	3.91946e-05	0.00105884	-0.159924	-0.0720271
P0AD27	yejM	12	199.5	271.9	222.9	253.5	173.8	215.9	247.5	173.7	174.9	173.4	160.6	241.9	276.2	189.6	197.7	0.0617523	0.109204	0.198893	-0.0154058	0.13891
P76536	yfeX	8	341	351.7	310.1	476.5	300.3	371.3	385.7	280.8	282.3	290.4	296.1	368.8	303.2	309.9	365.2	0.0485216	0.226404	0.333164	-0.0332033	0.130246
P0A847	tgt	13	619.9	585.8	453.3	593.2	514.6	471.4	629.3	517.6	420	470.5	507.9	650.1	453.2	401.7	527.8	0.0151636	0.546486	0.643863	-0.0369796	0.0673068
P0A6J8	ddlA	11	606.9	626.2	411.2	620.9	595	472.5	755.5	519.2	526.9	519.2	498.3	775.8	561.9	455.7	524.6	0.0474609	0.0183173	0.0626737	0.00914565	0.0857761
P16700	cysP	10	357.7	961.3	1090.5	547.5	432.9	575.8	937.7	520.6	513.2	380.3	188.8	1054.3	1488	689.9	322.3	0.0706947	0.592721	0.683328	-0.203709	0.345098
P0ADE6	kbp	10	1383.8	1250.7	917.4	774	1165.9	821.4	1396.1	1092	1002.9	1159.2	973.3	1762	1006.6	578.4	632.5	-0.0673949	0.0979688	0.184905	-0.148677	0.0138873
P0A6X7	ihfA	10	2047.8	1864.3	1272.2	2123.1	1626.7	1363.8	1995.4	1506.9	1347.1	1442.8	1496	1986.4	1030	907.1	1219.9	-0.0912196	0.00168155	0.015218	-0.142595	-0.0398446
P60240	rapA	18	735.3	673.1	555.4	512.4	705.9	443.3	869	664.8	570.9	511.7	534.5	981.4	614.8	360.9	386.9	-0.054966	0.118501	0.209051	-0.125582	0.0156504
P0A749	murA	11	839.9	828.3	596.9	791.1	757.4	620.3	918.9	747.9	653.7	688.3	739.4	1059.6	783.3	646.5	751.3	0.0717804	0.000225551	0.00378007	0.0395625	0.103998
P60595	hisH	10	556.6	430.3	273.8	502.9	416.8	354.9	564.6	353.3	362.6	430.5	426.1	475.8	308.8	296	404.9	-0.000985625	0.980657	0.986105	-0.0857738	0.0838026
P13039	fes	14	691.8	757.8	568	561.3	604.8	498.4	740.5	560.7	471.8	468.1	468.6	811.9	541.9	352.4	424.8	-0.064331	0.0066774	0.033155	-0.10815	-0.0205119
P76578	yfhM	12	341.9	388.4	341.3	426.4	307.4	345	416.8	307	297.2	311.6	293.1	401.4	368.3	314.5	378.1	0.0650896	0.0457836	0.112357	0.00137535	0.128804
P0AG55	rplF	10	2082.3	1814.5	1390.5	1470.9	1731.6	1268.4	2039	1726.7	1373.2	1281.7	1326.8	2154.9	1232.8	982.2	1106.4	-0.0731397	0.000607714	0.00757538	-0.109654	-0.0366258
Q59385	copA	11	534.1	559.9	413.2	686.1	351.1	388.9	625.3	324.8	329.1	347.1	263	618.8	521.1	325.5	334.6	-0.0136545	0.766283	0.824107	-0.109332	0.0820228
P00946	manA	11	804	622.6	475.1	620.1	668.6	506.9	820.9	663.8	511.6	558.1	673.7	985.7	505.7	406.4	537.1	-0.0105279	0.739278	0.804626	-0.0763894	0.0553335
P0AGJ5	yfiF	8	991.3	935.6	701.5	904.6	839.3	806.3	1034.4	832.8	705.8	789.5	774.7	1086.1	764.3	626.6	670	-0.00529825	0.748404	0.812309	-0.0396945	0.029098
P0C0L2	osmC	9	609.6	572.2	551	707.7	494.2	570.2	667.3	462.3	489.9	548.1	599.9	670.1	519.6	551.7	681.1	0.0831481	0.045514	0.112082	0.00187165	0.164425
P27434	rodZ	8	499.4	546.3	420.4	534.4	464.1	407.3	553.8	406.3	390.5	401.8	376.1	591.3	479	365.3	406.1	0.0191783	0.313761	0.421923	-0.0198917	0.0582482
P29745	pepT	10	873	854.8	628.8	928.8	722.1	664.9	929.8	685.8	704.5	769	721	1039.1	713.3	609	777.8	0.0429479	0.0606582	0.135379	-0.00216149	0.0880574
P0AD96	livJ	5	362.5	255.2	184.4	302.9	352	241.5	300.5	297.2	211.3	263.2	370.1	334.8	140.2	141.9	209.9	-0.1049	0.12015	0.210932	-0.240318	0.0305184
P60752	msbA	13	825	764.5	500.4	494.9	650.3	468.4	874.6	634.9	608.1	553.8	524.5	945.3	648	333.8	340.1	-0.0826017	0.045022	0.111173	-0.163135	-0.00206805
P08957	hsdM	10	556.8	693.8	576.5	767.6	484.6	598.9	626.7	409.5	461.1	472.2	412.7	557.9	589.8	552	570.9	0.0532335	0.27925	0.386078	-0.0474797	0.153947
P23882	fmt	9	604.2	750.4	552.5	666	540.7	585.3	745.6	535.9	547.2	562.7	518.9	784.8	748.8	602.2	619.7	0.0947673	0.00229907	0.0185286	0.0392168	0.150318
P0A6P7	engB	6	855.5	926.5	676.6	1087.6	770.5	937.5	1028.5	792.7	741.1	893.7	838.5	1124.1	955.7	845.1	1086.9	0.128885	0.000650019	0.00784357	0.0640515	0.193719
P0AFM6	pspA	14	861.2	716.4	523.4	612.8	774.6	482.1	960.3	755.6	580.3	580.9	684.4	1059.1	624.2	393.6	490.9	-0.0353264	0.285888	0.390533	-0.103124	0.0324709
P0ADW3	zapG	8	1245.5	1363.1	950.8	1182	1124.8	951.1	1436.5	1017.3	1177.5	1217	957	1671	1317.5	918	942.9	0.046606	0.0665009	0.143294	-0.003563	0.0967749
P37624	rbbA	10	265.2	373.2	281.6	428.2	236.5	334.8	361.5	244.6	216.1	275.4	263.8	319.5	361.6	338.8	408.1	0.139267	0.0107381	0.0454746	0.0369357	0.241597
P0ABV2	exbD	6	463.4	484	376.3	344	368.6	345.5	492.8	362	370.7	273.8	246.1	509.3	233.7	140	172.2	-0.248676	2.48047e-07	2.24482e-05	-0.310955	-0.186397
P0CB39	eptC	11	407.9	354.3	249.1	291.2	348.7	248.6	422.1	322.1	267.7	286.9	290.9	529.4	260.9	172.1	233.7	-0.0645866	0.0744601	0.156168	-0.136326	0.00715335
P0A8E7	yajQ	8	898.6	814	535	928.1	749.8	698.1	849	601.3	629.3	619.9	643.5	754.7	652.2	618.8	803.4	0.0444851	0.23261	0.340024	-0.0314932	0.120463
P09980	rep	13	380.2	491.5	426.7	489.4	360.3	408.8	481.1	358.7	365.9	350.8	338	502.2	486.3	402.3	437.4	0.0823292	0.0253878	0.0766969	0.011517	0.153141
P14081	selB	12	834.5	966.1	767.9	1071.7	762.8	728.9	1069.1	693.8	753.9	794.9	773.3	1124.6	872.5	715.9	891.3	0.0697568	0.017509	0.0609449	0.0139121	0.125601
P23845	cysN	11	304.4	961.1	1367.2	517.6	317	616.9	783.1	438.2	356.9	269.1	189.3	771.6	794.3	604.7	328.8	-0.0084965	0.949363	0.964822	-0.287522	0.270529
P0ACJ0	lrp	15	1714.3	1199.3	740.3	918.4	1405.6	862.4	1425.1	1279.2	968.6	892.2	945.9	1489.4	888.1	553.2	582.2	-0.122862	0.00515692	0.0299638	-0.203376	-0.0423483
P77247	hxpB	11	717.8	758.9	570.3	834.8	684.5	610.3	855.3	632.8	642.8	649.2	635.9	997.2	783.7	553.3	665.9	0.0643864	0.00144769	0.0139076	0.0287924	0.0999805
P68919	rplY	8	1200	1447.5	1019.5	1736.2	1180.1	1179.2	1484.5	1087.1	1144.1	1426.6	1449	1656.5	1322.5	1366.7	1880.4	0.160529	0.0010405	0.0108236	0.075258	0.2458
P18133	pncB	11	641.8	742.6	583.8	970.5	586.6	662.7	790.5	519	568.4	628.2	724.1	716.2	588.9	695	924.8	0.109398	0.0420488	0.106297	0.00443928	0.214358
P00960	glyQ	7	818.8	747.4	541.1	777.2	669	524.9	828.3	580.4	572.4	544.1	541.4	777.6	571	443	545.6	-0.0282802	0.146392	0.238927	-0.0675402	0.0109798
P08956	hsdR	13	489.4	581.3	498.9	503.7	424.4	444.3	602.9	401.4	417.9	373.1	314.4	596.5	522.7	342.8	367.5	-0.0139061	0.661751	0.740736	-0.0799997	0.0521875
P45577	proQ	9	1227.7	1222.5	921	1239.6	1107.9	929	1452.1	1078.8	973.1	1002.4	1010.8	1630.7	1103.7	884	1020.7	0.0417815	0.00938926	0.0412775	0.0117519	0.071811
P00935	metB	11	2628.2	2385	1521.4	1626.7	2645.3	1466.1	2830	2453.2	2089.5	2053.6	1985.8	3674.9	1469.9	1157.6	1448	-0.0678552	0.088631	0.173242	-0.147183	0.0114722
P37749	wbbI	8	625.1	670.6	466	799.1	536.7	485.7	677.9	491	526.2	524.4	524.5	651.4	486.4	487.5	617.2	0.0365913	0.282512	0.387383	-0.033125	0.106308
P0AFK0	pmbA	12	448.5	401.4	307.3	343.2	376.8	268.4	454.7	319.1	326.1	287.1	289	483.9	330.5	198.1	234.7	-0.0727476	0.00535221	0.0301773	-0.120681	-0.0248137
P0AEP3	galU	8	700.1	770.6	611.4	976.7	663.2	691	855.2	601.9	583.1	682	763.1	849.7	638.3	689.8	876.9	0.0922115	0.0296602	0.0844104	0.0103146	0.174108
P33920	yejK	9	720.7	800.3	655.9	896.4	642.8	620	881.1	602.3	599.3	691.6	675.6	942.5	725.3	661.6	786.1	0.0847045	0.00625519	0.032628	0.0275781	0.141831
P0AB71	fbaA	10	1302.6	855.7	572.7	1111.7	1112.2	769	1047.7	991	694.6	743.6	1063.7	1005.8	618.6	745.6	1034.3	0.028262	0.598375	0.687657	-0.0831525	0.139677
P38489	nfsB	8	838	801.3	533.1	873.3	737.5	600.8	970.7	654.7	630.6	843.8	813.8	1123.7	712.7	544.8	683.6	0.0492	0.0841175	0.167127	-0.00742027	0.10582
P17443	murG	10	381	408.9	327.2	337.9	373.5	278	458.2	370.2	353.3	333.2	338.1	588.4	374.4	246.5	280.4	0.000569995	0.982709	0.98762	-0.054284	0.055424
P09551	argT	11	772	796	666.1	860.5	624.4	638	820.7	564.1	624.3	625.6	648.8	874.1	533.3	454.8	588.8	-0.0403099	0.144403	0.237209	-0.0959752	0.0153555
P39342	yjgR	10	207.8	238.2	171.1	226	184.1	157.5	250.3	171.5	183.4	178.7	167.6	279.9	205.4	137.4	150.2	-0.000887953	0.963713	0.974136	-0.0415941	0.0398182
P0AF06	motB	12	1922.3	1757.3	1218.8	1198.9	1300.6	1078.3	1427.8	1050.9	1028	709.8	556.6	1167.7	982.4	472.1	477.4	-0.264012	5.68872e-05	0.00133722	-0.367562	-0.160462
P31142	sseA	8	824.6	949.2	707.9	1133.3	788	871.3	1067.3	771.3	700.1	863.9	884.4	1072.3	912.4	915.6	1122.7	0.135442	0.00123497	0.0124877	0.0620052	0.20888
P0A6X3	hfq	6	441.8	447.7	359.5	637.2	341.9	450.5	492.9	328.7	335.5	436.9	427.9	502.4	389.4	434.6	534.9	0.101642	0.0349673	0.0929381	0.00811245	0.195171
P36979	rlmN	11	749.9	900	771.9	892.6	590.1	671.1	711.7	506.1	488.9	473.1	479.6	638.8	484.7	482.6	570.5	-0.074101	0.135171	0.228014	-0.173907	0.0257048
P75728	ubiF	9	444	495	353.9	502.2	380.5	429.9	503.3	362.4	333.2	322	310.9	425.1	399.2	321.6	367.9	0.00121769	0.968038	0.976672	-0.0621649	0.0646003
P23830	pssA	11	268.2	298.7	257.7	357.2	224.6	262.1	302.1	210.1	221.1	241.5	219.5	289.2	265.9	261.6	299.2	0.073905	0.0652285	0.141331	-0.00523506	0.153045
P33599	nuoC	11	545.7	750.6	704.8	702	492.8	650.7	715	503.1	553.2	536.4	484.4	765.2	888.7	669.3	674	0.12494	0.0154225	0.0568429	0.0272031	0.222676
P68066	grcA	7	317.2	361.2	272.2	274.3	241.4	243.3	352.2	249.2	216.9	172.6	179.1	371.5	237.4	137.9	130.2	-0.155432	0.000195402	0.00342327	-0.224179	-0.086685
P04425	gshB	9	545.6	479.1	418	498.7	459	388.9	553.3	475.4	373.4	414.5	402.7	641.8	449.8	380.4	421.7	0.0299904	0.15386	0.247223	-0.0124657	0.0724464
P00936	cyaA	10	307.6	436.8	377.9	406.6	260.2	333	336.5	231.7	227.3	206.7	190.1	282.1	254.1	222.9	249.6	-0.0758687	0.154455	0.24762	-0.183438	0.0317007
P00452	nrdA	11	762.1	721.3	556.9	510.7	742.3	447.5	954.3	676.2	646.6	640	535.6	1114.3	709.5	395.6	364.3	-0.0428619	0.330956	0.439172	-0.13344	0.0477162
P25526	gabD	10	650.4	652.7	501.3	775.6	529.9	609.8	696	506.8	479.9	568.3	626	699.1	466.9	527.2	701.8	0.0519251	0.215057	0.32011	-0.0333072	0.137157
P37146	nrdF	12	1882.3	1990.6	1436.1	1546.8	1663.4	1438.2	1981.3	1393.5	1435	1289.6	1125.5	1887.8	1586	1120.2	1134.6	-0.0306624	0.281714	0.387383	-0.0889822	0.0276573
P39401	mdoB	12	1580.7	1806.8	1301.9	1670.9	1310.8	1442.5	1781.9	1287	1258.8	1281.1	1091.6	1734.5	1354.8	1052.9	1177.5	-0.0124933	0.651035	0.732819	-0.0699133	0.0449267
P0ACB2	hemB	8	697.2	809	557.4	893.3	605.2	641.2	817.3	568.9	504.7	662.1	567.5	848.7	804.4	657.7	715.2	0.102083	0.00376588	0.0246074	0.0381265	0.16604
P61175	rplV	9	1146.3	1019.6	795.2	964.5	1018.7	811.7	1119.4	918.4	793.8	898.9	973.8	1336.2	845.2	697.3	732.9	-0.00231064	0.901252	0.92791	-0.0411411	0.0365198
P40874	solA	10	942.7	1012.6	775.6	1008.6	762.5	786.6	1102	711.9	759.4	796.7	695	1139.4	939.3	703.5	748.1	0.0370103	0.133095	0.224931	-0.012554	0.0865747
P08622	dnaJ	12	1312.5	1233.2	938.4	747.4	1024.7	707	1425.8	1032.3	902.5	857.1	723	1624.3	1165.7	528.1	418	-0.107393	0.0616126	0.136833	-0.220656	0.00586978
P0A7R9	rpsK	8	3011.5	2428.2	1454.3	1311.9	2335	1198.2	2255	2029.3	1408.4	1230.6	1338.3	2422.6	1039.4	515.3	647.4	-0.30342	4.8973e-06	0.00021105	-0.399435	-0.207406
P0A9V1	lptB	10	397.7	469	374.8	615.2	378.4	441.4	511.3	342.9	324.6	369.8	418.1	452.3	532.2	505.8	594.7	0.163047	0.00213145	0.017895	0.0684067	0.257687
P77522	sufB	10	592.8	664.2	528.8	763.8	569	596	614.9	482.9	437.4	400	446.5	529.2	448.1	474.3	557.9	-0.00714022	0.874117	0.906158	-0.101101	0.0868203
P0A7S9	rpsM	7	1718.2	1731.3	1196.2	1567.3	1523.9	1141.1	1848.6	1345.1	1271.2	1417.9	1364.5	2201.3	1280.4	970.1	1106.1	-0.0186758	0.277358	0.384099	-0.0538648	0.0165132
P75863	ycbX	10	705.6	608.6	439.1	817.6	513.5	614.6	729.1	508.2	472.5	547.9	616.1	835.7	609.8	580.2	682.3	0.102951	0.0051959	0.0299638	0.0354109	0.170492
P0AA53	qmcA	6	725.1	921.8	650.3	919.3	660.3	694.2	876	617.1	668.4	678.1	595	898.2	858.4	706.2	768.4	0.0860062	0.0140725	0.0543219	0.0198135	0.152199
P37773	mpl	6	450.9	451.6	333.6	372.2	408.2	278.6	500.2	395.9	359.6	369.6	329	654.3	477.1	292.6	283.2	0.022155	0.450121	0.554608	-0.0384779	0.0827879
P0A955	eda	9	1455.5	1036.5	599.4	777.5	1270.8	599.5	1459.7	1232.4	948	1000.6	1113.1	1935	869.7	481.1	579.5	-0.0677253	0.28045	0.387197	-0.196188	0.0607375
P0AET8	hdhA	7	568.5	557.9	317.1	476.4	564.9	365.3	675	514.4	418.8	532.1	544.7	802.3	442	310.6	441.1	0.0175745	0.653204	0.733892	-0.0637437	0.0988927
P0A862	tpx	6	843.3	886.3	748.4	1063.5	747.4	830.2	911.7	658.2	738.9	624.8	551.4	777.4	718.4	649.7	740.5	0.002174	0.958055	0.970929	-0.0840344	0.0883824
P0AGE9	sucD	10	597.1	453.5	354.1	477.4	523.7	333	565.8	473.1	384.6	398.5	527.5	613.8	397.9	332.2	421.1	0.0136513	0.68268	0.757603	-0.0558112	0.0831139
P0ADE4	tamA	8	82.4	106.6	82.1	92.1	75.4	78.9	105.1	76.3	73.4	81.4	66	109.9	107.6	72.5	80.1	0.0669094	0.0197714	0.0651846	0.0121106	0.121708
P0A9H7	cfa	10	1301.5	1332	1038.2	1113.6	1094.3	879.1	1101.2	735.9	716.7	320	293.1	533.4	236.8	166.6	193.1	-0.614484	2.54493e-10	1.15158e-07	-0.709412	-0.519556
P0AF24	nagD	6	225.3	248.9	224.5	364.6	208.3	274.3	237.6	209	178.3	227.6	261	288	224.2	249.4	345.7	0.120333	0.034493	0.0926295	0.00993632	0.230729
P69786	ptsG	7	1110.8	1283.3	962.2	1429.7	1110.4	1153.3	1407.4	974	928.1	1149	1130.8	1505.5	952.2	1006.8	1300	0.0660173	0.0762248	0.1584	-0.00780274	0.139837
P0ABS5	dnaG	10	353.4	455.4	330.1	408.4	364.1	355.7	438.3	315.6	301.6	301.3	292.1	414.9	385.4	290	342	0.0279355	0.303713	0.409323	-0.0277662	0.0836372
P43329	hrpA	11	283.4	359.5	330.6	400.3	244.6	323.9	364.3	273	254.6	260.2	281.7	365.9	404	329.8	366.6	0.1189	0.00772224	0.0363074	0.0360678	0.201732
P0A9Q5	accD	11	1613.4	1427.6	963.4	745.5	1401.9	743.2	1450.8	1214.8	1033.4	871	857.9	1657	1016	446.7	422	-0.189898	0.00260667	0.0199918	-0.303066	-0.0767311
P0AEC3	arcB	8	304.7	348.2	315.5	465.7	256	346.8	393.4	249.3	266.2	278.7	269.2	346.5	393.1	349	378.8	0.116132	0.015256	0.056701	0.025462	0.206801
P27248	gcvT	11	2049.5	1398.3	919.5	726.2	1698	756.4	1829.7	1665	1049.6	1131.6	1312.5	2376.1	1066.5	448.8	499.2	-0.175937	0.0304717	0.0858041	-0.333088	-0.0187864
P0A9M2	hpt	12	907	1011.6	847.4	973	782.2	849.2	1058	746.4	768.5	755.3	703.9	1074.1	1087.3	796	805.8	0.0700483	0.0348435	0.0928035	0.00564117	0.134455
P37051	purU	8	1168.2	1038.8	700	940.8	1076.1	684.5	1332.9	1034.5	876	891.4	898.7	1618.3	833.4	538.9	654.3	-0.0461194	0.152336	0.24531	-0.111151	0.0189122
P0A7B5	proB	9	317.6	325	250.3	297.9	304.2	223.9	378.8	305.3	253.2	271.7	265.5	451.6	334.7	213.9	255.2	0.0360933	0.110006	0.199354	-0.00911495	0.0813015
P0A794	pdxJ	8	476.9	445.7	311.9	452.9	450.6	322.3	551	429.2	373.5	425.2	459.1	645	384.3	252.1	362.8	-0.00153257	0.962096	0.973389	-0.0687904	0.0657253
P18335	argD	8	397.9	408.8	326.4	513.5	326.5	377	441.2	311.6	305.8	345.8	341.8	420.5	386.6	342.5	418.1	0.0732443	0.0373156	0.0971815	0.00486449	0.141624
P0ACF0	hupA	6	1311.5	1278.2	790.4	1573	1177.1	1282.8	1387.5	1095.4	1083.8	1307	1303.1	1401.8	1103.3	1111.6	1534.5	0.107035	0.0162312	0.0579473	0.022528	0.191541
P0AFU8	ribC	9	1217.5	1165.5	757	720	1169.1	704.3	1399	1095.8	932.4	904.9	795.6	1546.8	1074.4	521.2	514.6	-0.0695359	0.139895	0.23209	-0.164406	0.0253344
P0A9X1	znuC	7	783.8	845.4	767.2	975.2	708.4	769.7	831.1	685.6	586.5	610	676.4	885.2	713.3	687.7	726.9	0.0356034	0.324815	0.433566	-0.0386575	0.109864
P46130	ybhC	8	572.5	621	411.4	593.8	483.8	441.1	616	433.7	463.7	476.9	451.2	617.6	487.5	429.8	529	0.0455172	0.0734579	0.15433	-0.0048479	0.0958823
P0A905	slyB	5	1832.8	1045.8	585.5	1464.7	832.2	809.5	1314.9	710.4	823.4	853.5	995.1	1119.4	735.1	735	1095.8	0.011098	0.850245	0.888549	-0.111429	0.133625
P0A993	fbp	10	268.8	275.8	225	275.2	249.5	221.9	284.1	225.8	204.7	220.2	209.1	315.8	290.9	236.1	228	0.0688439	0.00550844	0.0306778	0.023289	0.114399
P0ABD8	accB	7	1351.3	1124.2	779.1	692.7	1184.3	655.2	1326.3	1053.8	906	852	790.9	1440.3	977.3	476.4	502.2	-0.0986858	0.0387798	0.0999878	-0.191622	-0.00574993
P0A6L0	deoC	8	257.8	210.8	148.3	250.8	225.8	169.9	263.6	232	188	221.6	235.9	346.3	203.9	190.9	234.9	0.0863337	0.028378	0.0820642	0.0103628	0.162305
P15640	purD	8	713.8	749.2	520.7	663	609.6	543.3	816.3	591.6	587.3	612.5	551.4	937.8	629.3	442.7	479.2	-0.00509991	0.767711	0.825153	-0.0410618	0.030862
P31550	thiB	9	516.8	547.2	387.8	604.2	460.3	456.4	578.8	400.3	389.9	395	425.7	585.6	386.8	336	402.9	-0.0210058	0.375345	0.483885	-0.0698111	0.0277996
P75779	ybiX	5	398.7	423.2	368.2	561.5	345.1	392.2	440.7	336	334.1	341.2	388.7	436.9	398	443.8	545.8	0.120805	0.0149662	0.056201	0.0268096	0.2148
P0AG48	rplU	9	2050.7	1795.9	1126.3	1547.9	1952.8	1242.5	2110.2	1897.7	1449.7	1599.3	1843.4	2703	1298.3	982.1	1109	-0.0413164	0.219867	0.3246	-0.109883	0.0272504
P0A8K1	psd	8	759.3	697.6	530.6	808.2	620.6	606.7	859.8	635.2	554.3	686.3	744.3	1050.2	802.6	692.9	795.8	0.138578	4.0165e-06	0.000194028	0.0954359	0.181721
P08194	glpT	9	690.7	764.3	567.2	810	606.9	567	900.5	553.8	572.8	632.7	575.7	1038.3	603.8	440.5	527.5	-0.00922301	0.697105	0.769366	-0.0585255	0.0400795
P0AC38	aspA	10	382	508	393.9	503.6	407	426.5	594.5	389	465.8	425.5	326.8	583.9	519	433.6	398.9	0.0764913	0.0321648	0.0887473	0.00737394	0.145609
P23837	phoQ	10	646	726.3	553.1	605.4	596.1	489.1	801.1	589.9	516.4	556.3	513.2	940.7	654.7	441.9	461.1	0.00840155	0.689688	0.762575	-0.035374	0.0521771
P0A7N1	ykgM	7	1202.9	587.4	350.8	649.6	928.8	422.4	678.9	862.8	389.8	457.3	984	805.6	297.5	348.4	577.5	-0.0898212	0.326284	0.43501	-0.277756	0.0981138
P24255	rpoN	8	373.2	358.1	262.7	269	327	241.1	415.6	297.3	270.3	232.6	219.1	397.5	323.4	176.9	179.9	-0.0729557	0.0298077	0.0846969	-0.137818	-0.00809294
P36879	yadG	8	760.2	815.5	629.3	903.6	649.1	718.7	873.5	629.3	621.2	677.4	660.7	902.6	706.5	671.4	772.9	0.0692565	0.0242919	0.0745227	0.010214	0.128299
P0ABA4	atpH	7	1076.9	962.4	589.9	933.5	911.8	623.9	1032.8	801.4	706.8	802.4	848.3	1153.6	653.6	561.7	782.5	-0.0042541	0.881081	0.911468	-0.0635429	0.0550347
P0A9C3	galM	8	805	795.9	576.7	759.7	682.8	553.5	913.7	643.8	634.4	586.3	562.1	992.4	802.6	504.5	553.6	0.0197053	0.317877	0.424618	-0.0207923	0.0602029
P25798	fliF	11	505.2	302.3	189.7	349.5	373.2	190.9	392	366.4	260.2	238.5	301.6	414.8	209.3	125.8	175.5	-0.155411	0.0146053	0.055537	-0.275809	-0.0350139
P0A6W9	gshA	8	516.3	598.3	484.4	578.1	492.4	485.3	645.5	460.6	494.4	481.5	399.2	665.5	597.3	443.4	497.9	0.0562989	0.0340369	0.0922766	0.00479922	0.107799
P0A784	orn	9	637.3	606.7	463.9	654.2	520	518.7	713.5	488.4	452.3	518.1	471.3	742.3	564.8	404.8	439.9	0.00644056	0.712467	0.780136	-0.0299296	0.0428107
P0A6D7	aroK	7	480.2	484.2	365.4	461	387.6	373.4	488.5	343.6	327.7	349.1	326.6	457.7	354.3	266.1	338.8	-0.0388352	0.0751305	0.156908	-0.0820817	0.0044112
P76268	kdgR	10	1009.9	1174.9	827	670.9	919.2	716.1	1253.6	885.3	907	816.2	596.9	1532.2	1238.4	539.8	454.6	-0.0445283	0.427877	0.534846	-0.160502	0.071445
P0ACF4	hupB	8	3026.7	2012.6	1286.7	1867.1	2438	1492.6	2469.8	2198.2	1776.5	1578.6	1965.5	2413.8	1167.7	958.5	1335.3	-0.119959	0.00330661	0.0227565	-0.193776	-0.0461427
P0A7B1	ppk	10	391.6	515.5	443.7	490.3	357	455.2	490.6	338.5	327.3	374.8	328.7	494.4	522.6	423	491.3	0.10352	0.0215082	0.0688248	0.017356	0.189685
P23930	lnt	9	549.2	586.5	474.8	568.2	473.2	483.6	617.6	408.6	437.9	447.3	390.8	704.9	531.3	413.6	433.5	0.0242523	0.297662	0.403571	-0.0234832	0.0719877
P02925	rbsB	8	540.8	568.6	439.4	431	548.5	367.9	646.3	509.1	441.1	374.6	352.4	726.2	409.8	266.5	268.6	-0.108756	0.0026746	0.0200872	-0.17379	-0.0437227
P60560	guaC	14	1940.9	1488.4	913.5	910.5	1605.1	834.8	1781	1557	1161.5	1218.5	1191.7	2142.3	1076	515.6	580.4	-0.151931	0.0135762	0.0531883	-0.268126	-0.0357349
P0A8B5	ybaB	5	757	507.9	327.3	467.5	769.8	375.4	667.4	669.7	443.6	479.7	686.1	916.6	401.4	282.8	421.5	-0.0425387	0.488299	0.589607	-0.169588	0.0845102
P25539	ribD	12	701.9	534.4	370.6	335	604.6	297.6	695.1	626.7	399.9	384	436.1	827.5	465.8	240.6	244.5	-0.103775	0.092508	0.178697	-0.226701	0.019151
P24554	radA	10	572.5	688.2	570.4	578.4	512.1	496.1	688.2	472.6	486.9	445.6	420.7	632.2	646.4	500	469.5	0.0357941	0.28198	0.387383	-0.0323251	0.103913
P0ABQ0	coaBC	7	268.8	294.7	262.2	402.5	256.7	291.8	347.8	241.7	238.7	262.6	294.5	362.7	351.8	316.8	364.7	0.144006	0.000548242	0.00724319	0.0729353	0.215076
P0A9F3	cysB	8	1330	1582.6	1287.2	1154.6	1259.1	1103.2	1651.5	1166.2	1195.7	1115.3	894	1805.9	1665.8	1028.4	867	0.0202682	0.614707	0.702485	-0.0633752	0.103912
P0A6L2	dapA	5	801.4	809.4	525.5	771.6	630.7	521.9	856.2	548	576.4	605.5	522.7	878.1	667.3	601	646.9	0.0535167	0.0446382	0.110392	0.0014458	0.105588
P04391	argI	6	201.1	156.2	92	153.1	191	119.4	155.8	160.3	109.8	102.6	159.8	156.9	151.8	91.9	128.4	0.00925409	0.855916	0.891887	-0.0969884	0.115497
P28249	asmA	10	469.5	552.4	417.2	600.2	454.1	434.8	597.2	415	421	403.5	381.7	608.2	611.9	441.1	519.1	0.0970697	0.00230186	0.0185286	0.0401606	0.153979
P26646	acuI	9	281.9	289.4	223.8	412.3	253.7	290.7	333.6	269.5	244	274	283.1	364.3	265.5	275.3	320.4	0.0846242	0.0271157	0.0803264	0.0108549	0.158393
P0ADS6	yggE	6	750.8	797.6	581.8	867.6	667.1	672.1	848.6	619.9	640.6	661.5	653.2	891.2	719.2	661.2	765.3	0.0792868	0.00561446	0.030757	0.0266731	0.131901
P0A8P3	yggX	7	1545.8	1246.2	788.5	1341.6	1237.6	951.9	1496	1103.8	926.6	1090.8	1297.6	1647.6	1067.9	914.4	1100.7	0.0437225	0.101307	0.190016	-0.00957825	0.0970232
P37647	kdgK	10	441.3	440.6	301.9	509.1	359.2	398.6	472.5	329	301.6	400.6	358	552.6	468	380.3	385.5	0.093616	0.00193682	0.0167734	0.0399405	0.147291
P09394	glpQ	9	476.8	512.3	365.3	561.2	510.5	459.1	608.4	488.3	428.4	465.6	523.2	652.5	400.8	391.5	529.1	0.0507773	0.136807	0.229491	-0.0179212	0.119476
P0ACA3	sspA	8	852.6	771.5	582.4	810.1	826	613.4	877	783.6	592.8	626.6	773.9	894.9	760.3	711.5	823.4	0.091877	0.00435915	0.0272071	0.0331137	0.15064
P0AB77	kbl	11	940	980.9	749.3	944.7	853.9	832.5	1128.4	815.4	737.9	828.7	750.9	1129.8	858.5	712.2	800.6	0.0362599	0.0657379	0.141988	-0.00265014	0.0751699
P21169	speC	9	531.1	506.6	333.1	483.9	403.7	380.2	555.1	405.1	385.6	395.8	397.1	628.4	430.4	318.8	368	0.0100416	0.571308	0.667005	-0.026765	0.0468483
P0A6W5	greA	7	574.5	532.2	447.7	680.6	447.1	481.5	590.3	388.1	446.6	432.3	440.5	595.8	433.4	413.9	465.3	0.0130787	0.66599	0.7441	-0.0499284	0.0760858
P0A800	rpoZ	7	489.1	482.3	346.6	340.2	330.3	290.9	335.3	292.3	261	240.6	278.5	413.5	299.3	203.5	241.6	-0.0969341	0.00786408	0.036739	-0.164657	-0.0292112
P0A8W8	yfbU	11	3213.7	2356.3	1396.8	2019.3	2667.4	1551.9	3053.9	2382.3	1949.6	2000.9	2014.7	3212.3	1915.9	1282.3	1527.7	-0.0368002	0.213571	0.318159	-0.0970005	0.0234001
P61714	ribE	6	1267.6	1169.3	789	1248.3	1099.7	886.3	1300.8	1002.8	1045	987.5	921.4	1491.8	1010	730.3	959.2	0.0138016	0.468026	0.571882	-0.0255339	0.0531372
P75831	macB	8	352.5	384.7	299.7	263.8	326.3	279.1	388	321.9	277.1	312.4	247.2	405.6	387.5	244.3	224.1	0.00706718	0.816172	0.863901	-0.0562837	0.0704181
P62768	yaeH	7	476.6	645.2	399.4	627.2	394	447.7	556.9	344.2	433.8	417	429.9	601.4	457.6	459.1	525	0.0698611	0.0796216	0.162213	-0.00924644	0.148969
P33602	nuoG	10	588.5	649.4	561.3	535.9	472.1	429.2	603.1	440.6	423.4	339.7	353.6	566.3	461.9	350.8	382.3	-0.061847	0.067399	0.144541	-0.128666	0.00497182
P0AE06	acrA	5	126.8	147.6	110.2	160.9	102.6	122.5	163.2	107.1	113.5	120.5	105.1	161	141.1	112.6	130	0.0767112	0.00765479	0.0362701	0.0233434	0.130079
P31433	yicH	8	415.4	525	417.7	592.4	406.4	452.2	560.2	398.7	379.8	436.5	443.7	529.1	590.7	540.1	611.4	0.161498	0.000385162	0.00566783	0.0848135	0.238182
P30178	hcxB	7	231.7	227.7	161.8	302.6	207.5	218.2	261.9	171	196.9	213.7	230.2	252.7	231.7	210.8	279	0.117338	0.00572969	0.0311433	0.0392384	0.195438
P07604	tyrR	11	1032.2	1111.4	814.9	826.6	975.8	718.6	1266.7	976.8	830.7	821.4	763.3	1468	1127.9	637.6	697.5	0.0147217	0.596939	0.686442	-0.0430853	0.0725288
P05194	aroD	8	355.1	330.5	287.3	420	320.6	267.1	423.7	307.3	264.8	314.3	340.6	477.6	330.1	281.7	344.1	0.0681072	0.0132457	0.052119	0.0162426	0.119972
P19926	agp	8	394	441.7	289.5	572.7	409.4	428	556.2	361.7	408.1	423.8	402	498.7	279.9	318.5	448	0.0144182	0.758254	0.8207	-0.083142	0.111978
P46474	yhdP	8	180.1	236.5	201.9	266.3	162.7	222.9	245.2	144.9	179.6	179.1	166.1	229.6	288	240.1	255.3	0.157654	0.00250772	0.0196299	0.0641819	0.251126
P0A6H8	clsA	7	286.1	311	286.5	403.3	251.7	284.1	330	246.6	251	260.2	257.5	334	296.3	314	402.2	0.114099	0.015514	0.0568429	0.0247478	0.203451
P0A7A9	ppa	7	2080.1	1766.6	1219.2	1870.4	1637.5	1224.2	2065.5	1426	1465.3	1427.5	1356.4	2068.2	1311.1	1160.8	1421.2	-0.00229047	0.914342	0.939251	-0.0466953	0.0421143
P77611	rsxC	10	313.5	302.7	277.8	242.7	233.3	225.9	281.3	233.2	189.5	157.5	160.2	264.6	157	128.7	154.1	-0.170445	2.00938e-05	0.000616438	-0.231277	-0.109613
P04805	gltX	8	402	430.3	322.2	411.4	292.8	316.4	411.5	265.4	237.4	274	290.7	398.7	407.1	295.3	352.9	0.0587975	0.102866	0.191945	-0.0132359	0.130831
P0A6R0	fabH	7	610.1	701.7	574.3	866.3	536.4	618.4	678	510.5	565.3	598.4	537.7	699.9	663.4	675.6	783.2	0.116107	0.0128992	0.0513133	0.0280953	0.204118
P0AEG4	dsbA	7	428.2	405.9	282.7	576.7	360.2	344.4	431.9	323.4	303.5	297	340.3	387.1	237.4	231.5	294.5	-0.0797142	0.0460578	0.112519	-0.157856	-0.00157284
P06149	dld	8	1296.5	1242	861.4	955.8	881.2	760.8	1051.1	726.7	794.5	655.7	530.4	981.4	722.5	434.1	462.8	-0.176965	2.71427e-05	0.000792392	-0.241834	-0.112097
P10121	ftsY	8	831.2	810	612.7	902	732.7	681.7	836.3	663.3	618.5	632.5	699	838.6	777.5	705.9	835.8	0.0878806	0.00860868	0.0391261	0.0255957	0.150166
P41407	azoR	9	627.9	568	356.3	601	564.7	450.2	650.7	540.8	443.5	466.1	528.6	687.1	522.5	444.4	522.2	0.0598265	0.0271635	0.0803364	0.00765517	0.111998
P05459	pdxB	11	1120.9	1063.5	790.9	941.2	941.8	683.6	1345.6	901.3	930.4	933.3	797.9	1582.4	1040.8	578.5	600.5	-0.0245744	0.449453	0.55454	-0.0917276	0.0425789
P25397	tehB	9	560.2	377.8	233.9	281.5	468.6	216.6	480.9	433	301.4	357.5	369.3	601.6	276.5	162.6	194.5	-0.119114	0.0721416	0.151866	-0.250246	0.0120183
P29680	hemE	7	541.6	544.8	372.2	405.1	461.5	332.4	649.5	446.1	492.9	449.6	385.5	875.6	501.2	253.7	282.2	-0.0460064	0.300767	0.406563	-0.137164	0.0451514
P09147	galE	6	376	383.8	297.6	419.2	346.6	322.5	430.2	320.2	297.6	327.2	319.5	455.7	347.7	309	359.1	0.0561717	0.0161191	0.0579287	0.0118785	0.100465
P39267	yjcZ	10	499.6	473.2	329.7	511.7	417.2	314.1	535.9	362.4	389.9	368.5	354.8	606.5	662.7	332.8	365.3	0.0803743	0.015512	0.0568429	0.0174344	0.143314
P0ADT5	ygiC	10	661.7	731	586.8	669.2	597.5	578.4	822.1	575.6	500.5	595.9	543.7	886.6	822	565.8	551.7	0.0741381	0.00542161	0.0302874	0.025195	0.123081
P0A7M6	rpmC	6	1002.4	575.1	402.3	365.9	936.5	360	795.3	991.1	444.6	484.2	825	1011	434.4	299	361.3	-0.099058	0.237823	0.346029	-0.270225	0.0721089
P0AEG6	dsbC	7	641.7	492.2	355.4	316.8	515.6	278.6	598.6	517.2	372.4	371.2	408.4	760.6	374.9	174.9	189.5	-0.16598	0.0122758	0.0501564	-0.290728	-0.0412314
P0AF93	ridA	9	1137.2	812.4	534	1090.7	987.4	672.4	1097.9	922.1	743.9	776.8	990.6	1265.2	611.4	579	792.6	-0.00353155	0.933589	0.954455	-0.0919128	0.0848497
P0AG14	sohB	9	775.4	651.1	474.5	711.9	633.3	490.4	684	562.7	452.2	506.9	615.5	700.7	509.2	486.6	614.2	0.0279384	0.388441	0.496524	-0.0388301	0.0947069
P0ABI4	corA	8	684.3	696	532.4	532.1	592.8	479.7	776.3	576.8	527.3	553	481.8	943.5	790.4	460.4	394.2	0.0238145	0.46585	0.569722	-0.0437222	0.0913512
P30137	thiE	6	783.4	857.2	702.4	1195.9	735.2	820.9	830.8	599.2	622.3	729	805.9	773.7	674.4	711.8	948.6	0.0675856	0.196442	0.29779	-0.0386631	0.173834
P04036	dapB	7	392.6	392	266	421.6	353.8	274	468.6	361.3	339	364.9	346.2	563.1	365.9	256.1	321.8	0.033794	0.186687	0.285392	-0.0181151	0.085703
P22256	gabT	7	112	114.6	93.2	150.4	103.8	119.9	118.6	77.1	96.8	125.4	111.7	121.9	94.3	104.7	166.2	0.11372	0.0486003	0.116739	0.000787595	0.226652
P0A7R5	rpsJ	12	1666.4	1181.8	785.9	647.6	1749.1	513.2	1692.2	1675.3	905.1	745.6	1216.2	2090.6	762.7	409.4	503.4	-0.176185	0.0462334	0.11278	-0.349052	-0.00331872
P29018	cydD	12	420.2	489	283.4	309.7	419.2	340.3	511.1	405	308.9	374.7	364.6	615.1	429.5	220.8	250.3	-0.0250758	0.526354	0.625933	-0.107097	0.0569458
P0AG16	purF	7	340.7	331	246.3	332.7	292.6	214.9	344.5	297.2	232.9	231.2	284.8	343.5	227.1	207.8	267	-0.017451	0.574927	0.669883	-0.0820285	0.0471265
P0AGE0	ssb	7	1271.4	1211.6	875.9	1272	1170.9	1035	1422.3	1139	978.7	1037.4	1151.2	1714.7	1208.1	939.1	1091.3	0.0672185	0.000350197	0.00524105	0.0356249	0.0988121
P60390	rsmH	9	541.1	589.2	445.1	356.6	487.6	363.3	645.9	505.7	418.2	395.6	352.7	716.9	599.6	323.8	300.7	-0.0151958	0.703711	0.773825	-0.0983398	0.0679481
P0AG24	spoT	9	318.3	337.6	294.1	225.6	247.1	203.4	324.1	218.3	219.4	208.8	165.4	374.2	297.4	153.6	164.9	-0.0669074	0.0960839	0.182895	-0.147107	0.0132923
P76403	trhP	9	678.4	728.4	543.6	489.2	625.9	477.5	828.6	623.3	517.7	550.6	459.7	920.7	608.6	347.5	363.7	-0.0605999	0.0775314	0.160452	-0.128694	0.00749397
P0ABU7	exbB	7	3556.4	2451.7	1483	1524.6	3001	1314.3	2899.1	3005.7	1851.5	1526.3	2186.8	3388.1	1042.9	578.9	783.3	-0.300409	0.000242175	0.00402144	-0.436238	-0.164581
P0AG59	rpsN	10	3496.8	2334.9	1783.6	1372.1	2768.5	1487.1	2939.9	3111.8	1741.7	2051.5	2648.3	4093.7	1773.5	1015.9	1003.1	-0.128774	0.0532935	0.124146	-0.259606	0.00205788
P0A9K7	phoU	10	914.7	786.2	513.1	561.9	843.8	389.5	1028.2	817.7	664.3	693.6	698.2	1402.4	676.8	306.4	333.1	-0.10374	0.117514	0.207918	-0.236631	0.0291518
P52108	rstA	8	650.6	591.1	453.9	330.4	578.5	292	787.9	582.3	518.5	459.4	430.6	1040.6	525.3	187.5	170.7	-0.178541	0.0367067	0.0965685	-0.344611	-0.0124708
P0A894	rapZ	7	167	191.2	143.1	238	144.1	187.2	211.4	152.8	128	162.7	158.6	201.5	214.4	167.1	218	0.13171	0.00165587	0.0151511	0.0576733	0.205746
P0ABJ1	cyoA	7	884.1	793.8	622.7	821.3	756.2	623.9	922.1	697.3	615	646.1	713.4	1088.1	748.5	598	681.8	0.04154	0.0182472	0.0625521	0.0080287	0.0750513
P06999	pfkB	7	211.8	176.4	150.9	158.5	166.7	124	202	157.8	140.1	132.3	159.8	235.5	115.5	115.3	146.6	-0.0312884	0.389987	0.498149	-0.106313	0.0437361
P37329	modA	9	1107.1	859.4	597.3	790.8	871	560.3	1130.8	821	743	645.1	616.3	1161.7	705.9	289.9	320	-0.183663	0.00131897	0.0131173	-0.284045	-0.0832821
P0A6H1	clpX	7	987.2	1243.5	863.7	916	752.7	698.3	895.2	572.2	678.6	492.5	388.7	727.6	610	342.5	349	-0.233769	7.78409e-05	0.00171278	-0.328212	-0.139327
P0ADA3	nlpD	9	867.2	612.4	426.4	528.7	640.9	403.3	782	688.7	538.9	479.3	572.6	852.5	426.3	283.4	368	-0.113972	0.0128441	0.0512302	-0.200301	-0.0276426
P39838	rcsD	9	455.8	538.7	420.2	474.9	384.3	394.2	530.9	341	374.1	363.1	311.3	503.1	563.7	380.4	450.8	0.0741124	0.0438421	0.109126	0.00230841	0.145916
P33235	flgK	6	235.4	270.9	233.2	225.8	154.7	156.4	170.8	120.8	139.4	104.2	115.2	168.3	141	98.4	117.8	-0.153524	0.00526435	0.0299638	-0.254436	-0.052612
P45395	kdsD	5	657.8	737.6	564.6	730	577.9	514.2	775.4	525.6	573.8	525.4	487.3	793.2	747.9	550.2	555.4	0.0577745	0.0357098	0.0947703	0.00436377	0.111185
P0AF28	narL	7	234.2	207.4	176.5	247.6	197.7	173.3	244.4	181.8	159.9	178.7	181.4	261.8	166.1	152.8	162.6	-0.0110437	0.65038	0.732538	-0.0616989	0.0396115
P09348	motA	9	1296.4	1370.2	989.8	1208.1	1004.7	843.6	1341	809.1	908	691.7	605.2	1145.7	1071.7	556.9	555.8	-0.117578	0.0110552	0.0462124	-0.204393	-0.0307619
P0AE18	map	8	1611.9	1573.6	1293.5	1682	1367.1	1192.3	1627.4	1327.7	1120.2	1134.5	1464.3	1870.4	1287.4	1341.8	1557.3	0.0699006	0.0422923	0.106763	0.00274624	0.137055
P76010	ycgR	8	1847.2	1415.1	909.1	1168.6	1307.5	842.9	1392.7	1142	884.8	809.4	875.6	1518.3	991.4	509.4	535.3	-0.166572	0.000194435	0.00342327	-0.240209	-0.0929346
P76298	flhA	7	264	165.9	94.6	148.7	199.4	104.1	189.8	153.7	105.1	82	90.3	143.7	65.1	35.6	51.5	-0.36484	8.14399e-06	0.000335014	-0.485298	-0.244382
P0C0L7	proP	9	1062.5	886.5	675.5	660.5	873	574.3	1037.3	946.8	649	648.5	733.6	1181.2	839.1	455.6	538.6	-0.0412803	0.234718	0.342061	-0.112118	0.0295575
P00893	ilvI	9	890.3	706.7	484.5	481.7	744.5	399.8	910.1	714.3	600.3	603.3	569.3	1129.3	582.8	299.1	353	-0.0964214	0.0716098	0.151241	-0.202352	0.00950918
P0A9T4	tas	8	703.2	721.8	534.6	728	569.4	576.9	769.6	548.3	535.3	587	626.8	832.2	589.1	572	654.1	0.0607185	0.0226562	0.0709477	0.00966459	0.111772
P0ADG4	suhB	7	419.6	478.9	392.6	686.7	346.9	453.5	465	339	367.3	423.6	435.1	450.1	416.2	484.4	664	0.133335	0.0267567	0.0793937	0.0174206	0.24925
P75874	yccU	5	357.8	325.7	247.5	411.1	317.7	301.7	359	244.8	267.5	280.4	289.9	349.6	217.3	221.7	301.9	-0.020013	0.595481	0.685201	-0.0982831	0.058257
P76316	dcyD	7	851.1	885.2	710.1	568.2	785.9	523.8	1070.7	811	667.9	641.6	555	1321	1079.9	483.4	415.5	-0.0106413	0.839768	0.880638	-0.12034	0.0990574
P29012	dadX	9	815.5	826.2	633.3	685.4	666.7	566.9	767.4	632	498.6	510.8	552.8	897.5	648.3	457.4	487.8	-0.0347126	0.135813	0.228246	-0.081549	0.0121238
P77348	mppA	8	365.5	390.7	301.5	391.4	292.3	312.8	431.4	291.9	301.3	322.5	277.2	443	326.9	268.3	278.4	0.00808036	0.67733	0.75342	-0.0323099	0.0484706
P0AD68	ftsI	8	619.7	559.9	440	412.6	455	365	573.1	414.7	405.5	324.9	341.9	715	385.9	221.5	238.2	-0.14707	0.000265369	0.0042506	-0.214202	-0.0799382
P63177	rlmB	7	114.2	108.8	95.2	83.6	102.5	70.4	125.2	105	81.2	84.9	108.9	156.6	109.4	69.5	72.1	0.0118473	0.763013	0.822056	-0.0699832	0.0936778
P76027	oppD	5	544.5	523.6	386.5	496.5	461.9	377.8	554.1	400.5	404.8	369.7	355.2	560.7	367.5	318.9	381.6	-0.0335754	0.105198	0.194639	-0.0750112	0.00786039
P08331	cpdB	7	472	467	370	421.3	443.9	390.1	545.9	422.6	389.9	380.5	347.9	545.1	373.6	275.5	314.9	-0.0437924	0.0276051	0.0811124	-0.0821084	-0.0054764
P0AG51	rpmD	8	1160.7	1066.7	856.1	1134.3	819.3	796.7	1026.6	803.3	763.1	733.1	773.8	1031.3	657.4	662.6	715.5	-0.057329	0.0522166	0.122753	-0.115277	0.000619239
P23839	yicC	12	651.6	523.6	393.2	431	575	351.2	627.3	545.2	418.5	422.3	466.2	745.2	453.3	306.8	295.8	-0.0574138	0.110788	0.199807	-0.129498	0.0146705
P0AGK8	iscR	6	574.6	368	278.6	158.3	459.4	163.6	380.8	406.8	245.5	169.2	216.2	370	121.7	53.5	73.6	-0.475527	2.57511e-05	0.000776826	-0.649018	-0.302037
P18392	rstB	6	65.8	79.5	57.8	116.4	61.8	72	83	58.4	58.8	63.2	60.7	73.6	67.3	77.6	101.3	0.120436	0.0235364	0.0734499	0.0184055	0.222466
P0ADU2	ygiN	5	851.1	886.6	638.6	1073.7	775.3	649.2	1030.2	688.9	710.3	835	833.8	1121.6	810.7	719.7	892.3	0.0901608	0.00252694	0.0196299	0.0366511	0.143671
P06616	era	9	523.5	443.1	332.7	375.9	491.6	306.7	525.9	440.6	368.2	342.7	376.1	603.6	395.1	284.3	322.2	-0.0142274	0.602742	0.691796	-0.070997	0.0425422
P60664	hisF	5	254.6	183.8	136.3	299.3	214.8	186.4	250.3	189.8	175.4	214.8	267.6	261	161.3	180.2	273.7	0.0859471	0.138777	0.231692	-0.0309592	0.202854
P30011	nadC	10	314.6	290.8	220.1	336.3	274.5	237.1	344.9	268.3	229.6	246.2	303.1	387.1	204.4	217.2	281.1	0.0136867	0.708905	0.777814	-0.0626083	0.0899817
P37659	bcsG	5	451.9	495.6	397	494.7	358.2	409.8	490.8	330.9	357.2	329.5	295.5	478.5	369.5	309.2	330.7	-0.0288597	0.294913	0.401115	-0.0853303	0.0276109
P32703	yjcE	7	145.1	153.2	121.9	153.1	121.7	130.7	169.1	147.6	102.1	106.3	112.6	163.3	150	118.8	143.5	0.0664114	0.0472643	0.11437	0.0009043	0.131918
P0ABF6	cdd	7	314.9	353.5	290.6	273.4	300.8	238.6	416.1	295.8	291.1	260.4	218.7	473.2	328.5	207.5	177.4	-0.0402524	0.255294	0.362417	-0.112542	0.0320375
P37349	dhaM	8	489.4	609.8	502.8	379.6	461.3	389.2	623.5	480.4	439.1	439.5	349.4	756.4	696.1	383.1	351.1	0.0396554	0.345592	0.453606	-0.0468016	0.126112
P0ACG1	stpA	6	434.1	411	320.3	398.9	372.1	333.3	529	360.2	332.1	380.9	394	567.3	405.3	312.7	326.1	0.0405025	0.0481826	0.11615	0.000364884	0.0806401
P31979	nuoF	7	521.6	634.9	482.1	524.3	392.7	459.8	500.6	308.4	312	313.3	289.6	419	389.9	301.6	304.1	-0.0896427	0.0512158	0.121177	-0.179819	0.000533272
P0A7D1	pth	7	549.3	576.3	406.9	390.9	491.1	359.4	657	456.5	438.5	417.4	328.3	701	516.4	271.4	262	-0.0668923	0.0884618	0.173242	-0.145049	0.011264
P0A9L3	fklB	6	716.3	632.9	463.3	661.9	620.7	435.4	779.6	558.9	555.6	607.5	567	909.9	509.2	386.1	517.9	-0.00486443	0.850709	0.888549	-0.0587391	0.0490103
P77735	yajO	7	447.6	454	310.8	476	432.9	356.3	489.2	366.2	379.3	361.6	341	466.5	325.2	287.5	377.4	-0.0106955	0.687386	0.760959	-0.0659885	0.0445975
P75777	ybhG	7	166.1	153.9	109.8	90.5	128.8	78.6	174.2	122.2	109.3	94.5	89.7	211.5	125.9	49	52.1	-0.152741	0.0210615	0.0683178	-0.279359	-0.0261232
P0ACA1	yibF	7	469.9	523.9	378.2	555.7	436	408	546.6	382.4	410.4	462.1	455.9	580.6	473.4	394.1	517.7	0.0810888	0.0050919	0.0298264	0.0280484	0.134129
P0DMC7	rcsB	7	738.3	469.5	330.6	435.3	716.3	313.6	590.7	737.6	355.9	361.5	656.3	708	369.6	286.7	377.6	-0.0517914	0.440262	0.54768	-0.190439	0.0868558
P77806	ybdL	5	415.9	412.1	300.8	429.5	362.5	337.3	502.4	341.8	342.6	361.4	372.1	576.6	319.7	309.4	377.5	0.0341909	0.205063	0.308216	-0.0206537	0.0890355
P63224	gmhA	7	758.8	606.2	380.7	567.9	663.7	423.4	772.1	629.8	492.2	514.3	605.6	899.2	547.6	386.7	458.9	0.0053924	0.871229	0.903682	-0.0639617	0.0747465
P00894	ilvH	9	752.6	624	433.1	639.5	622.5	491.5	701.3	585	532	544.4	554.4	801.2	556.7	426.7	522.6	0.0159382	0.442526	0.550118	-0.0269449	0.0588213
P06610	btuE	4	552.4	563.1	449.5	781.6	508.1	585	599.1	447.2	422.3	503	616.7	563.6	462.2	626	862.1	0.135623	0.0309572	0.08647	0.0140741	0.257172
P09372	grpE	10	983.4	665.3	378.5	449.5	909.6	365.6	881.1	748.3	558.5	555.4	627.7	1124.1	558.9	217.7	242	-0.169599	0.0412026	0.10489	-0.33155	-0.00764786
P0ADV7	mlaC	8	1997.1	1712.7	1121.2	1922.5	1589	1159.5	2100.5	1587	1380.7	1480	1655	2652.9	1346.2	1041	1222.2	-0.00782778	0.762796	0.822056	-0.0618439	0.0461883
P67826	cutC	5	136.8	149.7	115.6	168.4	131.3	97.4	171	129.8	118.4	122.7	124.7	182.8	145.3	124.1	149.9	0.0947464	0.00166181	0.0151511	0.041464	0.148029
P0A8F0	upp	6	613.1	449.9	321.6	423.3	460.7	290.3	575.2	477.5	388.6	400.6	415.8	669.3	341.5	261.7	294.3	-0.0624007	0.106344	0.195812	-0.139685	0.0148839
P30859	artI	8	364.3	402.6	317.5	494.3	333.2	331.7	466.2	323	307.3	351.3	407.8	514.4	276	288.5	348.4	0.0103805	0.771974	0.828259	-0.0642294	0.0849903
P62620	ispG	9	562	664.8	523.2	424.3	456.5	369.4	501.7	338.9	321.9	211.9	185.4	378	236.2	134.8	107.7	-0.404465	6.68354e-08	9.30555e-06	-0.496422	-0.312509
P0AE01	trmJ	7	507	462.5	381.5	307	467.3	322.2	518.2	468.5	339.3	341.5	373.6	634.9	501.5	234	205.6	-0.066207	0.185864	0.284614	-0.167703	0.0352892
P63020	nfuA	6	847.4	575.9	418.1	350	657	300.1	705.9	594.3	461	373.2	393.5	809	394.8	204.9	212.6	-0.201412	0.00327444	0.0227078	-0.325185	-0.0776395
P75913	ghrA	8	527.7	452.9	301.2	379.7	470.4	287.1	553.3	446	349	396.4	442.1	674.5	392.8	256	305.1	-0.0166076	0.653906	0.734224	-0.0936193	0.0604042
P39285	mscM	6	87.5	102.1	89.3	114	75.5	92.9	90.6	62.1	68.4	77.9	78.3	92.6	102	107.4	125.7	0.153235	0.00590025	0.0316893	0.0507947	0.255676
P24232	hmp	6	351.7	254.1	167.6	293.4	237.2	195.6	248.3	200.5	171.7	175.8	217.8	275	134.7	112.5	158.2	-0.138812	0.0034713	0.023357	-0.224802	-0.0528216
P45578	luxS	9	1717.5	1164.7	662.8	713.9	1122.7	541.4	933.4	829.6	613.1	469.8	552.1	886.2	329.8	165.4	190.2	-0.482941	6.04714e-08	9.30555e-06	-0.591944	-0.373937
P39406	rsmC	6	189.4	225.9	196.9	287.5	159.7	200.9	248.7	153.5	170.4	194	182.6	234.4	227	218.7	243.5	0.118789	0.00732822	0.0354129	0.0367079	0.200871
P07862	ddlB	7	497.8	519.6	394.4	403.7	449.5	347.9	593.5	408.7	439.9	402.4	329.4	650.4	504.2	267.4	277.6	-0.0397362	0.218211	0.323122	-0.105433	0.0259601
P0A9C0	glpA	6	140.3	198	156.5	207.1	150.6	166.5	224.8	155.1	162.5	150.4	151.8	242.8	182.6	166	196.1	0.102382	0.00532609	0.0301773	0.0349704	0.169794
P0DMC5	rcsC	7	296.7	395	327.2	456.6	267.1	348	396.8	255.3	278.3	280.4	282.7	364	373	353.2	419.5	0.112056	0.0218865	0.0692564	0.0184706	0.205642
P77689	sufD	6	1083.3	1158	859	987.1	919.2	766.6	1068.6	788.3	781.4	662.7	608.8	938	722.2	538.6	642.4	-0.0940411	0.00187786	0.0164386	-0.147749	-0.0403337
P0A7T3	rpsP	8	1003.9	841.2	649	848.2	848.4	748.7	881	829.7	575.4	685.3	786.9	925.2	619.7	560.2	623.6	-0.0311478	0.274052	0.381271	-0.0894186	0.0271229
P36767	rdgC	9	1356.2	1336.2	981.6	1002.4	1117.8	878.8	1424.7	1100.1	1020.8	998.8	819.3	1599.2	1306.9	728	744.2	-0.0169363	0.568955	0.664822	-0.0786335	0.0447608
P17952	murC	8	178.4	167.3	137.5	114.9	171.4	94.1	206.8	160.4	141.4	127.4	115.2	248.4	151.6	80.7	91	-0.0618571	0.190513	0.289772	-0.157745	0.0340305
P77570	anmK	6	347.6	435.6	289	581.3	315.5	402.4	430.9	316.1	308.4	419.3	424.5	478.8	473.7	468.6	667.7	0.21456	0.0002649	0.0042506	0.11664	0.31248
P0ABU0	menB	7	869.9	896.1	640.5	1033	763.4	632.4	976	623.9	678.3	732.8	750.3	943.3	642.1	625.4	750.8	0.0204643	0.485382	0.587654	-0.0402417	0.0811703
P0A887	ubiE	6	556.1	706.4	499.8	526.5	480	416.2	561	361.7	421.8	363	311.5	535.3	477.3	306.6	301.9	-0.0897932	0.0180779	0.0620893	-0.162106	-0.0174806
P0AF18	nagA	8	229.1	233.3	198.2	258.3	198.7	197.2	259.2	172.2	172.3	208.5	184.1	241.3	209.3	201.2	243.8	0.0748709	0.0316106	0.0875399	0.00746969	0.142272
P0AES0	gss	6	563.9	609.1	470.9	828.7	487.6	580.4	600.4	404.7	437.2	516.5	549.3	536	470.3	597.1	833	0.114822	0.0652776	0.141331	-0.00815836	0.237803
P0AFY8	seqA	5	285.9	268.1	239.2	240.8	237.4	189.6	301.3	227.6	226.3	202.8	182.1	356.1	240.6	159	169.3	-0.0400233	0.104571	0.194128	-0.0893199	0.00927332
P12008	aroC	8	1115.3	1111.3	731.2	1020.4	983.4	816.3	1210.5	890.4	855	921.7	858	1221.2	1051.5	764.5	837.2	0.0450627	0.011182	0.0466347	0.011726	0.0783993
P61517	can	6	870.4	805.6	545.8	600.5	557.6	404.1	600	425.8	504.4	402.3	396.2	694.3	841.5	366.5	365.2	-0.0349475	0.511614	0.612448	-0.145246	0.0753509
P66948	bepA	8	547.4	584.8	443.2	566.6	475.2	459.7	639.5	451.8	439.5	423.1	375.4	656	528.9	379.4	383.9	-0.00162012	0.93522	0.954455	-0.0431895	0.0399493
P00550	mtlA	6	474.7	513.6	374	364.8	461.3	328	617.1	420.6	433	420.8	322.5	679.3	471.9	258	253	-0.0500481	0.197965	0.299346	-0.129009	0.0289129
P0A722	lpxA	8	334.8	349.9	280.3	378.9	357.3	315.7	385.7	329	250.1	293	350.7	412.3	345.8	322.2	395.8	0.101447	0.00525384	0.0299638	0.0347851	0.168109
P77434	alaC	6	531.8	594.3	504.5	641.3	479.7	501.8	617.4	492.5	440	491.2	496.5	671.8	613.6	524.5	678.3	0.11702	0.00124985	0.012568	0.0534795	0.180561
P37908	yfjD	6	380.4	369.7	288.7	421.7	318.7	309	454.7	304.6	307.6	325.7	339.8	466	372.2	331.4	388.2	0.0916034	0.000625329	0.00764761	0.0457246	0.137482
P0AC30	ftsX	8	598.3	586.9	461.2	396.9	549.3	365.6	686.9	527	458.8	459.4	407.6	882.9	569	267.3	243.1	-0.0836711	0.0999784	0.188501	-0.18524	0.0178975
P0AAB4	ubiD	6	252.5	282.3	243.3	310.8	210.9	252.1	303.2	204.8	219.7	232.1	213.1	339.9	336.3	277.9	267.4	0.1211	0.000662556	0.0079419	0.0600509	0.18215
P0AEZ9	moaB	8	1370.6	1412.7	986	1382.5	1083.3	991.4	1412.4	1012.3	1037.5	1058.5	911.4	1492.7	1032.1	803.4	918.9	-0.0234884	0.247116	0.354422	-0.0649197	0.017943
P0ACC7	glmU	8	232.8	174.8	143.5	117.9	219.9	105.2	259.1	205.2	157.1	186.5	149.7	306.4	207.7	84.4	106.1	-0.0405513	0.523507	0.624619	-0.172273	0.0911703
P16456	selD	9	812	581.2	383.2	454.6	727.1	359.3	714.7	661.5	428.7	455.9	538	766.1	406.8	304.6	369.9	-0.082629	0.0846394	0.16798	-0.177896	0.0126375
P20083	parE	10	130.7	116.9	77.2	141.2	111.1	125.7	124.9	107.1	92.2	89.4	105.4	113.6	99.8	110.6	136.3	0.083012	0.0953862	0.181927	-0.0162639	0.182288
P14175	proV	7	634.2	634.4	453.7	628.3	548.8	512.5	520.5	421.1	442.2	393.6	448.1	457.1	239.6	286.2	427.2	-0.149246	0.00611135	0.0322494	-0.249548	-0.0489442
P0A959	alaA	7	445.1	441.2	335.7	444.1	401.4	359	509.8	365.5	327.8	374.1	377.4	523.6	449.7	340.3	423.3	0.073061	0.000885061	0.00970885	0.0349834	0.111139
P0ACE7	hinT	4	277.7	221.3	166.3	227.7	283.2	154.7	313.6	273.9	231.4	264.9	263	471.9	261.6	174.1	208.8	0.0672895	0.166828	0.262801	-0.0311656	0.165745
P77748	ydiJ	7	392.1	528.9	420.5	382.9	308.6	338.4	432.4	286.2	287.7	248.4	217	392.5	391.1	248.3	254.4	-0.0613847	0.172761	0.26818	-0.152535	0.0297652
P31547	metI	3	524.1	513.6	329	683.3	388.6	441.3	539.5	358.3	386.4	414.3	425.2	611.1	462.3	480.5	578.7	0.115064	0.00755818	0.0360008	0.0351732	0.194956
P0AFX9	rseB	7	466.7	532.8	448.3	624.8	410.7	533.1	558.4	400.4	374.1	435.1	434	539	522.9	484.9	542.7	0.0956442	0.0205496	0.0670678	0.0167323	0.174556
P0A908	mipA	5	401.3	363.6	240.5	460.9	336.8	262	400.8	253.4	324.7	331.6	298.5	448.5	225.1	205.4	324.2	-0.0330563	0.432812	0.539153	-0.120096	0.0539835
P60716	lipA	6	716.1	878.9	694	550.2	435.2	463.3	525.5	341.7	381.7	263.3	227	414.4	282.6	191.2	163.7	-0.363028	1.71651e-06	9.13788e-05	-0.468558	-0.257499
P10371	hisA	6	120.6	123.4	85.8	164.4	113.9	88.6	132.1	109.8	112.1	134.9	148.5	152.1	101.2	103	172.5	0.118834	0.0336086	0.0916139	0.0104301	0.227239
P0AB80	ilvE	8	835.4	652.9	429.7	571.7	756.2	411.6	814.8	602.2	576	584.6	561.8	845.8	519.7	314.4	435.3	-0.0639408	0.0872438	0.171643	-0.138335	0.0104536
P25535	ubiI	7	575.7	778.8	558.6	835.3	502.6	577.2	690.4	451.6	493.8	477.4	481	601.3	523.4	564	609.7	0.0351323	0.445176	0.552205	-0.0599559	0.13022
P0AFX7	rseA	6	288.8	302.9	210.5	279.6	237.6	224.1	307.2	240.7	214.1	208.3	190.7	324.9	242	163.9	187.1	-0.0361881	0.0592078	0.133457	-0.0739575	0.00158138
P0AEE1	dcrB	5	479.9	423.3	296.1	476.2	432	319.5	482.9	376.1	373.7	356.1	390	559.9	431.3	316.9	378.9	0.0501941	0.0283824	0.0820642	0.00602347	0.0943647
P0AGA2	secY	10	1608.7	970.3	680	426.4	1414.4	484.7	1345	1462.2	752.6	777.6	1020.1	1750.9	607.8	260.9	289.5	-0.263707	0.0153821	0.0568291	-0.4699	-0.0575141
P08178	purM	5	554.4	563.9	415.9	625.7	491.9	451.8	590.2	385.5	437.9	387.2	340.8	487	488.8	399.2	472.7	0.0194037	0.586331	0.678988	-0.0546185	0.0934258
P00547	thrB	6	802.7	595.6	397.2	672.9	716.6	489.8	726.8	621.1	569.8	573.7	697.4	831.3	453.3	421.2	609.3	0.00930892	0.820164	0.866101	-0.076026	0.0946438
P0A7K6	rplS	7	1022.4	956.9	691.8	868.2	996.3	684.1	1117.8	926.2	760.5	810.3	807.7	1230.2	706.6	535.3	656.8	-0.0414747	0.0590813	0.133457	-0.0847377	0.00178832
P0ADC1	lptE	8	493.7	256.5	211.3	179.9	440.7	160.1	423.1	458.9	229.9	217.6	339.1	570.7	240.4	109.5	113.9	-0.17538	0.0776236	0.160452	-0.372515	0.0217555
P77737	oppF	7	344.4	332.9	244.2	352	279.9	262.5	347.3	253.8	239.7	227.3	271.9	341.6	224	204.8	243.5	-0.0380537	0.153934	0.247223	-0.091935	0.0158276
P0AF12	mtnN	5	276.3	291.8	196.1	298	253.4	211.7	305	234.5	223.5	260.5	284.6	370	272.6	204.5	298.6	0.0860707	0.00583031	0.0314073	0.0286334	0.143508
P0A759	nagB	5	437.7	446.3	318.1	476	347.6	340.6	470.3	321.9	341.8	375.1	341	480.3	341.1	327	350	0.0211356	0.384385	0.492035	-0.0289354	0.0712067
P23869	ppiB	4	1907.9	1727.3	980.2	1094.2	1863.2	1029.4	2272	1708.8	1442	1341.3	1201.7	2492.4	1650.7	794.8	732.3	-0.0630727	0.240694	0.347968	-0.172757	0.0466114
P0AFI7	pdxH	5	253.1	320.1	233.1	381.8	253.3	264.3	317.4	215.4	227.4	265.4	239.2	310	294	258.7	361	0.109604	0.0104889	0.0445655	0.0293827	0.189826
P0A873	trmD	5	389.2	387.6	325.1	230.4	332.3	217.7	458.1	338.6	304.9	292.5	261	574.3	340	147	157.5	-0.116932	0.0437092	0.109122	-0.23014	-0.00372314
P0ADN2	yifE	7	332.9	260.7	183.2	290.5	283.1	176.7	324.7	294.5	171.1	193.1	245.8	366	172.7	120.3	152.7	-0.121018	0.0173914	0.0606519	-0.21778	-0.024256
P69913	csrA	7	2189	871.2	475.5	409.4	1872.6	408.5	1314.8	2104.3	663.2	663.8	1659.9	1978.7	537.8	254.2	377.4	-0.235865	0.104244	0.193718	-0.526082	0.0543514
P0A6K1	dapF	6	408.2	442.4	358.3	529.7	348.8	398.5	509.4	324.9	375.5	402.1	373.5	551.8	431.3	346	413.5	0.0657794	0.0194376	0.0645864	0.0120798	0.119479
P0AE52	bcp	4	661.1	597.2	468.8	617.1	504.5	510.8	647.8	444.4	505.6	490.7	421.9	677.5	473.3	391.6	434.2	-0.0229888	0.282372	0.387383	-0.0667755	0.0207979
P0A9J8	pheA	7	911.2	722.4	474.9	633.6	807.3	454.5	955.8	768.3	633.4	649.3	642.3	1110.2	520.9	317.3	409.5	-0.104409	0.0274986	0.0810628	-0.195688	-0.0131295
P0AEA8	cysG	6	183	196.1	149	180.6	169.6	165.1	210.8	132.4	146.9	163.4	130.4	220.6	234.2	150.1	150.6	0.0790836	0.00772285	0.0363074	0.023989	0.134178
P0A6F9	groES	6	605.5	558.5	444.3	428.7	421.8	380.2	623.5	443.4	441	486.5	374.5	722.7	464.1	284.1	265	-0.0758553	0.0325118	0.0895682	-0.144557	-0.00715392
P29131	ftsN	7	189.6	172.4	146.6	154.9	171	113.1	171.8	163.6	128.5	110.7	163.6	163.5	149.7	132.3	132.1	0.0154578	0.694283	0.766718	-0.0663666	0.0972822
P0A988	dnaN	8	629.5	581.3	385.5	274.7	538.3	301.3	663.3	561.6	444.9	406.8	347.1	764.5	569.6	222.3	216.9	-0.0982528	0.145785	0.238197	-0.234433	0.0379275
P10384	fadL	7	268.1	255	182.4	232	197.4	190	316.9	224.4	204.5	235.5	228.4	366.2	209.6	144	168.5	-0.0205701	0.512177	0.612717	-0.0855797	0.0444395
P34209	ydcF	6	237.9	265.7	187.1	311.4	222.6	210.3	282.7	211.3	198.5	210	241.6	308.2	260.1	235.1	291.6	0.117817	0.000751692	0.00872155	0.0575627	0.178072
P0A8A4	ppsR	6	455.6	472.4	355.1	553.1	436.8	415.7	504.6	367.1	379.3	379.5	393.1	478	436.9	400.6	479.7	0.0728155	0.0286425	0.082582	0.0086163	0.137015
P0ADZ7	yajC	5	364.9	352.1	275.2	326.2	262.1	223.5	340.4	240.1	255.5	240.5	208	320.4	245.3	176.1	196.2	-0.0844042	0.000787765	0.00891159	-0.127804	-0.0410046
P76291	cmoB	6	196.7	207.4	164.8	254.5	166.4	199.2	224	173	159.8	189.9	199.1	268.7	232.7	197	213	0.119824	0.000318259	0.00484075	0.0640747	0.175573
P00803	lepB	6	170.6	198.2	167.8	224.9	141.6	176.4	191.8	147.7	138.7	178.7	162.4	225.6	202.1	180.4	182.9	0.106467	0.00349251	0.0233797	0.0404582	0.172476
P36929	rsmB	5	70.8	86.7	66.8	125.7	70.3	87.2	94.9	56.6	63.3	77.7	92.7	97	86.6	108.7	120.2	0.190689	0.00150003	0.0142514	0.0848093	0.296568
P33941	yojI	7	276.4	297.6	286.5	404.5	225.8	320.1	308.6	219.4	199.8	218.8	243.9	281.4	238.2	258.6	311.7	0.0426048	0.40169	0.509859	-0.0621766	0.147386
P0A9F9	metR	7	562.9	606.9	427.3	350	401.8	328.2	439.9	342.8	306	208.1	191.3	340.5	181.4	110.7	134.2	-0.392502	4.3106e-10	1.56044e-07	-0.455318	-0.329686
P61316	lolA	6	927.5	957.1	573.4	876	813.8	698.7	975.5	739.9	726.3	640.8	616.9	999	689.3	459	533.7	-0.0642054	0.00372146	0.024494	-0.104365	-0.0240462
P0ABU9	tolQ	6	468.1	464.3	374.8	601.1	473	462.5	505.8	426.1	311.5	361.4	492.8	468.7	401.8	451.4	551.2	0.0844937	0.0890607	0.173707	-0.0144309	0.183418
P05852	tsaD	7	334.2	328	277.8	338	292	274.9	337	277.6	236.1	229.3	242.3	368.1	326.2	271	291.5	0.0528751	0.0635484	0.139126	-0.00335019	0.1091
P0A9K9	slyD	3	635.7	779	559.9	1166.7	639.2	777	798.5	563.3	674.1	719.7	758.3	693	763.3	922.7	1240.9	0.192627	0.00591768	0.0316893	0.0637956	0.321459
P0AE12	amn	6	447.1	410.2	246.5	319.4	398.5	285.8	523.3	413.1	303.8	349.9	380.9	649.8	354.6	182.5	229.4	-0.055598	0.261153	0.36871	-0.156735	0.045539
P0AGG8	tldD	5	344.2	394.4	297.6	327.5	327.8	291.2	400.7	275	287.6	262.7	221.2	355.6	274.2	193.9	205	-0.088732	0.000525994	0.00700037	-0.132323	-0.0451414
P0AEX3	kgtP	8	783.9	656.6	482.3	293.4	991.5	346.7	747.6	695.7	537.6	468.3	635.3	970.9	482.4	210.6	322.4	-0.142295	0.0697137	0.148624	-0.297461	0.0128718
P31808	yciK	8	412	341.5	246.5	247.9	338.4	171.2	439.7	327.5	291.1	302.2	263.6	593.6	314.3	130.2	142.8	-0.115493	0.0829231	0.166398	-0.247842	0.0168554
Q46871	yqjH	8	430.8	406	318.9	485.9	329.4	353.4	483.5	346.2	309	387.2	405.2	573.8	351.1	314.8	387	0.0488675	0.0943906	0.180982	-0.00938234	0.107117
P39831	ydfG	6	885.8	841	536.5	805.9	791.7	633	1064.5	731.9	715.3	817.6	745.3	1236.1	843.3	554.2	678.5	0.0509285	0.0358137	0.0947703	0.00381633	0.0980407
P0AE82	cpxA	5	166.7	183.3	152.3	191.6	148.6	158.2	192.7	126.4	150.8	142.1	113.6	193.6	184.5	131.1	159.4	0.0507782	0.0967535	0.183184	-0.0102215	0.111778
P64612	zapE	6	172	229.5	183.9	223.7	172.8	166.1	221	146.6	173.2	189.1	150.6	249.4	252.7	193	206.9	0.123091	0.000796328	0.00895251	0.05972	0.186461
P08660	lysC	6	238	297.7	209.5	407	237	283.2	329.7	205.2	223.4	235	245.2	318.6	291.1	237.4	333.2	0.104478	0.0156562	0.0570176	0.0225264	0.186429
P77173	zipA	5	1148.5	1050.4	757.5	578.3	934.3	648.1	1169.7	966.4	807.4	727.5	627.5	1405.5	1037.1	428.6	327.7	-0.120878	0.0641668	0.140099	-0.249749	0.00799246
P0A6N4	efp	9	1313.7	973.1	666.7	700.9	1224.6	660.2	1165.3	1167.4	765.8	781	952.9	1356.1	781.3	474.8	536.1	-0.0881081	0.0633866	0.139066	-0.181735	0.00551879
P08390	usg	7	266.5	301.5	252.7	355.8	249.8	292.8	344.3	231.3	240.7	239.4	260.8	311.3	272.1	259.7	335.7	0.0792482	0.0434195	0.108699	0.00264323	0.155853
P06715	gor	6	149.6	113.4	83.5	93.7	108.5	87.4	138.1	131.4	100.8	98.2	109.8	169	112.4	56.6	79.8	-0.0353029	0.451354	0.554994	-0.132187	0.0615809
P0ABI8	cyoB	8	2213.8	2337.4	1798.4	2005.4	2161.3	1624.3	2658.4	1822.2	1899.5	2120.8	1789.7	3080.3	2312.8	1383.8	1356.4	0.00662676	0.819795	0.866101	-0.053994	0.0672475
P0ABT2	dps	6	1061.3	878.4	701	530.9	823.9	553.7	853.1	738.2	618.5	571.7	604.7	1018.8	503.4	318.2	339.5	-0.191024	5.50195e-05	0.00131033	-0.265713	-0.116334
P22255	cysQ	5	633.4	740.5	508.3	620	563.7	499.9	764.1	511.4	558.2	607.6	502.4	776.8	673	501.2	464.2	0.0353056	0.133716	0.22577	-0.012057	0.0826682
P27306	sthA	7	245.4	219	179.4	163.8	252.4	136.4	258.7	253.3	170.9	140.5	181.9	311.6	272.7	137.1	152.6	0.0184475	0.698245	0.770155	-0.0805593	0.117454
P0AC41	sdhA	7	177.4	231.1	212.1	216.1	204.2	186.4	240.3	199.6	172	223.3	208.4	308.4	338.4	276.3	311.4	0.230488	1.22546e-06	6.93148e-05	0.165246	0.29573
P75915	ycdY	6	803.8	584.4	403.4	615	626.7	446.1	797.3	580.5	482.6	514.9	576	882.8	572.6	433.2	469.4	0.0191766	0.496179	0.597131	-0.0391658	0.0775191
P61887	rffH	4	216.4	209.2	154	254.9	202	213.2	215.2	185.6	165.9	201.4	228.4	268.2	200.8	207.3	269.2	0.12601	0.00502496	0.0297228	0.0437456	0.208274
P0AFH8	osmY	5	564.6	519.2	389.5	365.8	472.2	308.6	507.2	381	473.5	374.1	291.9	514.5	260.4	144.9	147.3	-0.27957	4.6893e-06	0.000207016	-0.367721	-0.191419
P0ADR6	rlmM	7	488.9	475.2	378.8	359.1	396.9	334.3	604.8	433.8	342.3	390.9	372.8	709.2	514.8	304.8	284.8	0.0118866	0.724658	0.791031	-0.0583576	0.0821307
P0A6G7	clpP	5	1512.7	1313.5	797.1	640.8	1306.4	629.8	1631.1	1327.8	1055.6	1111.3	937	2175.6	1143.4	446	422.2	-0.129241	0.103062	0.192037	-0.287674	0.0291916
P0A6N8	yeiP	6	1081.6	836.3	576.8	845	876.4	711.2	747.8	772.2	573.7	502.2	728.2	696.3	416.3	396.2	528.3	-0.145257	0.0030251	0.0218145	-0.233564	-0.0569499
P45799	nudE	5	195.7	269.7	206.3	311.1	183.8	252.8	249.8	175	194.9	207.1	213.3	240.3	271.1	282.7	336.5	0.170828	0.00312296	0.0220803	0.0665259	0.27513
P0A9W9	yrdA	7	363	361.5	284.6	373.3	335.4	282.2	405.2	293.4	317.5	290.7	277.9	396.4	320.1	241.9	261.7	-0.00732019	0.685869	0.760058	-0.0449697	0.0303293
P0A8M6	yeeX	6	1558.7	788.3	471.4	891.8	1589.8	620.4	1096.7	1454.9	662.6	643.8	1596.7	1396	536.1	507.1	684.7	-0.0739143	0.411799	0.519774	-0.259745	0.111916
P06710	dnaX	9	86.7	110	83	74.5	87.1	81.4	103	92.5	68.1	62.4	58.1	113.4	106.8	59.6	60.4	-0.00892579	0.827988	0.873344	-0.0945398	0.0766882
P0AAH0	pstB	6	431.3	495	329.9	327.8	383.6	265.9	522.2	348.6	344.1	315.6	271.1	613.7	428.2	215.8	230.6	-0.0529763	0.177015	0.272518	-0.132467	0.0265144
P15038	helD	7	162.5	189.7	144.8	151.4	142.3	133.3	196.4	134.4	134.5	121.8	88.8	199.7	178.1	104.3	108.8	-0.0147284	0.665281	0.743767	-0.0855217	0.0560649
P15042	ligA	6	185.7	205	140.1	167.5	167.3	143.1	216.7	142.2	143.5	131.6	128.8	221.1	151.6	96.4	115.1	-0.057639	0.0126205	0.050832	-0.101166	-0.0141117
P0ABZ1	fliG	7	311.8	283.1	179.4	407	262.8	207.4	299.6	202	231.8	210	240.2	277.5	234.3	185.6	248.9	0.0123493	0.747575	0.812191	-0.067549	0.0922476
P39160	uxuB	6	352.3	465	349.6	541.8	367.8	427.2	485.1	339.3	348.1	394.7	403.2	484.7	386.1	448.7	536.2	0.12083	0.0110241	0.0461891	0.0316551	0.210006
P0A6Z1	hscA	7	149.2	150.9	104.3	133.3	117.9	87.7	142.3	116.9	104.9	90.6	93.2	184.2	117.3	81.7	93.7	-0.0231366	0.41946	0.526872	-0.082289	0.0360159
P0A8S1	argP	6	548.9	552.3	409.9	602.4	440.8	444.2	606.4	425.7	454.5	456.4	418.4	616.1	562.2	434.6	489.8	0.068899	0.0045109	0.0278973	0.0246158	0.113182
P0AFS9	mepM	7	461.1	580.9	436.6	356.3	241.3	315.3	207.4	119.3	154.3	114.6	94.4	149.6	102.1	105.4	164.9	-0.377472	0.00186703	0.0164386	-0.592891	-0.162054
P0ADQ2	fabY	5	368.9	304	231	247.2	298.4	183.2	372.1	296.8	237.2	228.9	242	477.7	239.6	165	185.2	-0.0613541	0.119335	0.209726	-0.14037	0.0176618
P0AC33	fumA	4	55.1	72.7	64.1	83.2	45.7	66.3	60.9	51.3	62.1	44.6	50.7	57.6	78.8	63	80.7	0.117652	0.0376565	0.097788	0.00758899	0.227715
P39286	rsgA	6	171	161.9	116.6	186.5	123.6	143.4	144.6	112	90.5	111.7	110.1	136.9	133.2	115.7	139	0.0332811	0.431032	0.538387	-0.0540058	0.120568
P0AC69	grxD	4	313.7	332.4	261.5	295.4	338.2	254.3	410.8	289.3	297.2	251.7	273.1	475.2	400.6	223.2	211.5	0.0228623	0.468563	0.571882	-0.0423768	0.0881013
P09424	mtlD	4	410.1	448.4	315.1	358.2	335.8	323.4	491.4	320.3	344.4	361	294.9	589.5	403.5	246.3	244.4	-0.0190759	0.497089	0.597828	-0.0772366	0.0390847
P37595	iaaA	6	126	207.7	209.3	156.8	113.3	127.6	175	106	117	102.7	82.3	177.9	230	163.8	123.3	0.0847345	0.222113	0.327648	-0.0566057	0.226075
P0ACX3	ydhR	4	615.3	584.7	391.2	480.6	496.3	388	740.6	496.6	548.1	572.1	447.6	965.4	516.3	272.1	301.5	-0.0579609	0.215841	0.320826	-0.153271	0.0373495
P37765	rluB	7	467.4	518.6	422.3	495.6	404.5	413	547.4	365.1	404.5	403.9	371.5	598	508.1	364.1	427.4	0.0503645	0.0326191	0.0897274	0.00471739	0.0960116
P0ADZ4	rpsO	5	3310.7	2296.4	1519.9	966.1	2513.9	1107.2	2982.8	2628.4	1789.5	1825.4	1943.1	4263.1	1616.9	669.2	571.4	-0.221152	0.0237156	0.0737405	-0.408788	-0.0335152
P0AED0	uspA	4	297.9	169	118.5	209.4	327.1	145.4	236.3	297.1	135.7	158.1	312.8	241.2	145.1	133	220.1	0.0137749	0.869263	0.90216	-0.160701	0.188251
P0ADP0	yigB	5	36.2	29.3	24.4	23.5	34	14.1	37.4	30.5	21.8	21.8	24.6	50.6	23	10.9	15.9	-0.132997	0.0799011	0.162213	-0.28375	0.0177566
P42641	obgE	5	569.4	650	558.1	510.6	468.6	422.1	673.7	428.5	502.1	410.2	326.1	701.5	556.6	377.7	338.8	-0.0395202	0.284337	0.389002	-0.115114	0.036073
P0A9Y6	cspC	4	1015.3	981.7	785.7	1193.2	829.8	840.2	1040.2	756.5	803.4	793.9	828.6	1082.5	716.5	705.4	870.3	0.00834639	0.783948	0.839116	-0.0550692	0.0717619
P30863	dkgB	5	138.1	145.1	105.3	178.7	124.4	126.2	156.3	110.7	123.4	132.9	126.8	171.1	143.1	144.6	154.1	0.121161	0.00103139	0.0107945	0.0568688	0.185453
P0ACA7	gstB	8	769.2	688.8	451.9	535.4	668.2	480.1	898.3	649.3	593.6	673	563.2	1079.9	582.8	347.3	340.7	-0.0653528	0.141941	0.234838	-0.155009	0.024303
P76506	mlaA	6	1153.8	1225.4	857.7	1010.1	1098.7	829.5	1290.3	981.7	994.2	914.9	768.7	1334.5	1173.3	755	743.6	0.00615601	0.804975	0.856558	-0.0457936	0.0581056
P0AG07	rpe	5	463.5	462.8	310.9	402.2	389.3	279.7	551.4	370.4	375.7	373.2	349	633.7	389.2	228.1	221.4	-0.0638792	0.0798326	0.162213	-0.136269	0.00851051
P0AFR4	yciO	5	822.6	905.1	701.1	774.4	723.2	699.1	913	682.5	726.3	673.6	479.8	969.9	968.4	626.7	576	0.0297862	0.414831	0.522144	-0.0455984	0.105171
P17854	cysH	6	111	366.6	473.8	202.1	122.8	221.8	276.2	166.7	134.2	96.8	95.6	283.2	457.8	292	149.6	0.110015	0.402241	0.510201	-0.160878	0.380908
P27833	wecE	5	180.5	163.2	127.2	163.8	136.1	131	197.6	155	116.7	137.9	139.7	214.1	147.6	119.2	137.4	0.0334732	0.182512	0.280192	-0.0174289	0.0843754
P36649	cueO	4	150	163.7	145	266	109.7	175.8	193	106.2	118.2	125.8	131.7	196.1	156.9	146.1	160.8	0.0748982	0.124491	0.216247	-0.0230085	0.172805
P0A8J4	ybeD	3	141	165.8	133	221.3	113.9	169.2	148.7	108.9	109.1	130.3	122.7	137.8	101.5	118.6	155.2	0.011002	0.837709	0.879144	-0.100955	0.122959
P75838	ycaO	5	239.7	228.3	152.9	216.1	219.4	151.7	274.7	204.7	197.6	211.6	184.4	308.2	195.2	131.4	158.9	-0.0108338	0.718111	0.784892	-0.0732993	0.0516318
P25519	hflX	6	264.6	321.6	210.8	356	282.2	275.3	342.4	264.1	247.3	269.2	279.2	338.4	318.5	283.9	371.6	0.130279	0.000837865	0.0093039	0.0628123	0.197746
P25894	loiP	5	37.7	41.2	42.1	58.5	32.2	40.5	36.4	32.1	35.1	33.8	28.3	38.5	32.8	26	42	-0.0114356	0.801809	0.854193	-0.106362	0.0834912
P0A821	selA	7	440.1	540.4	419.7	541.2	449.5	392.5	556	363.1	401.7	398.3	371.6	564.3	517	396.1	424.1	0.0571905	0.0346524	0.0927379	0.00466929	0.109712
P0AED5	uvrY	7	141.2	164.1	124.4	115.4	134	95.4	139.8	110.8	112	88	84.3	156.4	108.2	58.7	63.6	-0.144607	0.000286157	0.00442687	-0.211137	-0.0780769
P0ACP5	gntR	5	31.1	42.3	38.1	61	20.1	36.1	40.4	21.9	30.4	28.3	23	41	58.9	42.8	47.1	0.178849	0.0125498	0.050814	0.0439181	0.313779
P0AC92	gnsA	2	53.4	48.4	34.4	41.9	52.2	37.9	49.5	41.2	36.5	40.3	48.9	54.5	47.1	38.5	41.4	0.0580059	0.114494	0.203642	-0.0156384	0.13165
P00634	phoA	5	67.6	51.6	35.3	51.9	51.7	40.1	60.6	45.5	39.8	45.3	47.9	77.7	34.9	22	27.7	-0.131062	0.0185265	0.0630531	-0.237093	-0.0250307
P0AC62	grxC	3	908.2	779.4	523.4	448.2	736.3	420.4	888.3	667.8	634.6	624.3	520.7	1075.1	601.8	271	272	-0.151657	0.0150442	0.0562443	-0.269767	-0.0335468
P0A6V8	glk	5	374.3	448	341.5	540.7	356.5	415.2	459	310.2	322.1	342	328.5	470.3	469.1	444.3	483.4	0.130884	0.00322267	0.0224347	0.0506275	0.21114
P0A877	trpA	6	181.2	158.2	120.3	238.2	166.5	150.8	195.9	139.1	132	155.7	169.8	201.5	141.3	134.4	175.5	0.0585346	0.139623	0.231908	-0.0212675	0.138337
P0A6Q6	fabZ	6	1009.2	927.3	699.4	849.7	925.3	716	1142.5	845.7	777.3	761.1	707.7	1227.3	880.2	611.3	689.7	0.0087323	0.590877	0.682071	-0.0249926	0.0424572
P46853	yhhX	6	486	448.8	327	360.8	390.4	281.9	526.1	405.3	369.6	354.7	349.1	584.3	383.9	257.2	302	-0.018678	0.459189	0.562717	-0.0708521	0.033496
P0A8A0	yebC	7	1360	637.2	415.7	472.6	1202.8	363.9	717.7	1072.3	472.1	384.9	866.7	798.6	389	258.2	307.2	-0.212356	0.0301326	0.0853882	-0.401589	-0.0231241
P0AB38	lpoB	4	224	103.8	53	96.7	190.2	87.2	130.8	199.3	78.9	95.1	191.2	166.8	69.1	62.5	76.9	-0.0888452	0.404018	0.511517	-0.308458	0.130767
P43671	pqiB	5	166.7	233.6	153.5	198.8	173.1	164.5	204.3	142.7	170.8	176.3	143.1	252.5	228.4	168.4	168.3	0.09092	0.00435093	0.0272071	0.0327844	0.149056
P0A9T8	ybbA	3	103.2	133.5	99.6	148	108.1	113.5	128.7	98.7	110.4	113.9	114.2	147.4	136.7	124.7	117.7	0.117678	0.00118813	0.0120816	0.0541698	0.181186
P77808	yfaY	4	203	240.9	185.6	283.8	192.7	213.9	249.6	178.8	175.6	218.1	204.9	274.6	230.7	215.4	256.1	0.113039	0.00220765	0.0181179	0.0471266	0.178951
P23878	fepC	5	435.6	426.1	352.2	492.4	407.5	383.6	472.5	422.7	331.4	345	418.7	562.6	450.6	348.7	414.4	0.0677847	0.010855	0.0457986	0.0178874	0.117682
P0A8F4	udk	7	662.3	709.5	514.4	566.6	529.6	505.7	746.5	568.9	571.9	535.1	359.7	699.9	688.1	419.4	372.3	-0.0222404	0.542817	0.640899	-0.0980165	0.0535356
P0AFM2	proX	4	221.3	168.9	146.3	157.1	181.6	114.3	217.3	170.9	136.4	157.6	181.6	218.1	94.8	76.2	106.5	-0.140109	0.00949182	0.041498	-0.240988	-0.0392306
P0A6J3	cysZ	5	328.2	282.3	232.5	353.6	267.4	265	349.2	273.1	225.5	259.5	303.1	403.1	286.3	283.9	271.1	0.0740164	0.0163812	0.0582514	0.0154807	0.132552
P0AFP4	ybbO	5	589.1	653	504.5	501.5	470.6	461.6	702.8	465.7	492.6	503.8	430.2	786.2	606.9	395.3	398.6	0.00869487	0.725039	0.791031	-0.0427624	0.0601521
P19934	tolA	5	310.8	345.1	310.1	314.3	220.7	262.9	331.7	242	227.5	249.7	215.8	354.5	262	205.7	214.2	-0.033094	0.227942	0.334965	-0.0890275	0.0228396
P27249	glnD	6	140.3	161.9	140	206.3	138.6	149.4	184.3	131.4	110.2	144	143.8	170.1	183.1	158.1	184.8	0.134148	0.00165866	0.0151511	0.058725	0.20957
P0ACQ4	oxyR	5	403.1	461.9	342.9	486.3	342.4	448.6	474.6	348.2	335	346	345.9	451.5	393.7	355	386.8	0.0441864	0.162791	0.257563	-0.0198121	0.108185
P0AFH2	oppB	4	615	592.3	397.4	371.5	493.5	309	680.7	476.2	455.1	464.2	376.7	815.1	442	203	242.1	-0.127759	0.0190262	0.0638915	-0.231636	-0.0238821
P0A964	cheW	5	1493.2	1333.3	1000.3	1331.9	1063.2	956.9	1108.7	772.4	862.6	567.6	479.4	799.8	819.8	508.5	518.8	-0.197953	0.00173765	0.0154933	-0.309901	-0.0860048
P17117	nfsA	4	148.2	129.8	113	154.3	118.4	120	156.3	125.9	106.3	105.4	138.9	161.1	129.7	107.9	124.4	0.0506004	0.0941578	0.180838	-0.00966853	0.110869
P0AED7	dapE	6	271.9	344.8	245.9	377.3	238.9	268.5	336.5	205.9	224.3	238.8	231.2	307	291.4	265.5	329.3	0.0836082	0.0424336	0.106971	0.00322226	0.163994
P0A6Y5	hslO	6	79.2	89.2	72.3	75	56.6	55.5	75.1	46.2	59.2	48	48.7	71.5	60.4	40.3	48.6	-0.0784382	0.0254635	0.0766969	-0.145944	-0.010932
P64596	dolP	6	147.5	151.9	112.5	147	125.1	125.8	157.2	105.7	124.5	105.2	89.6	143.3	105.3	68.4	81.3	-0.106489	0.000251902	0.00410759	-0.154835	-0.0581437
P21517	malZ	6	169.1	158	110.3	145.1	138.9	105.5	170.4	113.8	121.2	122.1	105.5	193.4	102.1	68.6	80.3	-0.111328	0.00108886	0.011262	-0.170784	-0.0518714
P0A9C9	glpX	7	369.7	394.2	339.9	415.2	346.9	375.7	433.9	309.7	338.6	315.4	330.8	408	391	336.5	385.5	0.0678155	0.0337	0.0917247	0.00591555	0.129715
P0ADC3	lolC	7	510.7	452.4	328.5	297.3	419	307.9	586.8	426.2	366	393.4	333.9	655.4	431.5	219.5	197.3	-0.0796364	0.112899	0.202438	-0.180261	0.0209882
P31133	potF	5	581.9	530	412.2	440.9	430.3	353.7	540.6	368.8	440	408.1	327.5	576.4	414.2	249.2	299	-0.0794346	0.00462438	0.0284699	-0.130672	-0.0281972
P0C018	rplR	9	1335.7	845.5	550.8	520.6	1299.2	427.9	1208.9	1197.6	767.2	703.7	884.6	1444	638	299.7	351.2	-0.176661	0.0397265	0.101704	-0.343945	-0.00937604
P0ABU5	elbB	5	1026.1	1041.8	692.2	996.5	877.2	864.8	1130.2	832.3	805.5	855.3	687.6	998.9	1030.9	845.9	875	0.0737625	0.021012	0.0682796	0.0126433	0.134882
P33643	rluD	5	285.4	360.3	289.7	342.1	242.4	261.8	327	235	259.9	255.9	216	357.5	354.5	268.4	268.2	0.0633918	0.0556355	0.127792	-0.00171771	0.128501
P77504	ybbP	5	240.2	302.3	234.3	321.9	181	269.4	281.2	159.3	202	200	193.9	244.7	266.3	244.6	264.9	0.0799875	0.108716	0.198562	-0.0198057	0.179781
P77529	tcyP	5	100.4	181.5	165.7	158.5	106.9	148.4	158.4	113.6	112.2	112.9	80.8	184.6	277.2	194.4	156.1	0.204362	0.00650676	0.0330821	0.0657095	0.343015
P0A6S0	flgH	6	811.4	554.9	276.8	617.7	530.4	422.6	668.3	429.9	456.3	384.7	335.2	599.7	300.5	153.3	214.6	-0.252614	0.000118156	0.0023246	-0.35887	-0.146358
P41052	mltB	4	65.2	73.8	62.2	92.5	51.9	74.2	81	52.2	63	63.2	63.6	74.7	67.9	68.9	70.8	0.0801567	0.0418154	0.105854	0.00335216	0.156961
P67660	yhaJ	6	427.7	407.1	281.9	282.6	355.7	231.4	466.1	320.5	339.9	296.6	229.7	470.1	347.3	174.2	173.4	-0.102529	0.0219887	0.0693371	-0.188236	-0.0168225
P10100	rlpA	7	342.1	236.3	170.8	140.8	296.2	132	312	296	171.1	155.8	207.2	354.2	156.3	73.4	86.3	-0.222778	0.00752682	0.0360008	-0.377356	-0.0681998
P09053	avtA	6	766.8	787.9	625.5	739.9	701.7	613.2	922.3	659	664.9	667.9	607.1	1139.4	863.5	551.8	571.5	0.0433807	0.0545082	0.125681	-0.000944406	0.0877058
P75745	pxpC	8	1260.5	1001.3	692.4	618.1	1082.2	568.1	1298.9	1048.4	832.8	868.2	823.9	1586.2	865.1	409.7	412.1	-0.113656	0.0624938	0.13818	-0.233975	0.00666377
P13000	bioD1	5	188.9	201	158.2	221.2	162.8	148.1	209.3	142.2	142.1	164.2	185.9	207.2	169.3	164.2	210.8	0.0853623	0.0240205	0.0741473	0.0127522	0.157972
P36928	yegD	5	225.5	243.7	179.5	293	191.2	205.8	266.2	193.8	198.9	204.6	222.8	277.3	197.7	201.3	270.1	0.0793076	0.0369266	0.0970061	0.00544089	0.153174
P0AE78	corC	6	200.3	221.6	157.7	257.6	162.9	214.7	248.9	155.8	151.7	175.8	186.6	250.5	232.5	179.3	218.9	0.103322	0.00346456	0.023357	0.0393338	0.167309
P31057	panB	5	1319	1621.6	964.1	1984.6	1339.6	1416.8	1748.9	1247.4	1376.1	1570.9	1263.6	1866.6	1781.6	1472.5	1865.7	0.166034	0.000281557	0.00439327	0.0897752	0.242292
P0AG27	yibN	3	408.4	411.9	352.2	539.5	346.5	447.1	417.8	309.4	291.7	322.7	299.2	345.2	326.6	373.2	402.9	0.0348583	0.487689	0.589264	-0.0691037	0.13882
P33232	lldD	4	234.4	306.5	240.2	282.3	217.6	219.2	268.2	199.8	205.1	204.7	183.2	301.4	264.2	205.2	231.8	0.0439918	0.138973	0.231692	-0.0158781	0.103862
P52697	pgl	6	410	363.2	231.7	358.8	358	293	429.6	312	285.6	353.2	372.8	555.7	260.9	221.5	277.6	-0.0143692	0.709165	0.777814	-0.0945442	0.0658058
P16703	cysM	5	98	149.4	178.1	117.5	92.2	102	135.4	98.6	87.2	69.5	60.1	152.9	145	102.6	86.2	0.0120941	0.855412	0.891887	-0.126263	0.150452
P0AED9	dcm	6	295.7	309.5	229.4	219.9	263.2	176.1	317.4	248.1	209.6	193.6	184.5	411.2	227	132.5	109.6	-0.129543	0.00665591	0.033155	-0.217738	-0.0413483
P37646	pdeH	5	334.3	351.6	267	297.6	204.1	197.6	174.3	97.5	147.9	65.5	71	126.2	71.9	38.3	49	-0.563695	9.15604e-08	1.0453e-05	-0.694828	-0.432562
P05824	recN	5	207	429	412.1	109.4	60	125.4	88.3	49.6	53.5	50.9	48.8	62.9	53.3	47.7	58.6	-0.431418	0.00752589	0.0360008	-0.730759	-0.132077
P0AAR3	ybaK	3	228.8	254.4	191	317.7	183	224.7	259.9	172.5	207.7	198.8	189.1	260.2	228.9	232.8	271.2	0.0986248	0.0201851	0.0660669	0.0175319	0.179718
P27278	nadR	6	265.3	299.7	229.3	296.8	239.6	223.8	339.6	207.3	253	235.7	216.3	349.3	269.9	208.4	230.2	0.0325878	0.12762	0.219157	-0.0103911	0.0755666
P26648	ftsP	5	178.2	193.8	171.8	249	159.1	169.1	204.7	132.9	144.7	166.9	155.7	213	164.1	181.7	191.2	0.0742653	0.065386	0.141396	-0.00531236	0.153843
P02929	tonB	9	482.6	430.2	330.1	219.9	429	263.9	475.5	404.8	293.2	275.7	268.1	467.6	243.6	126.7	137.2	-0.242541	0.000195006	0.00342327	-0.349794	-0.135288
P77258	nemA	5	132.6	219.1	192.9	209.5	137.6	175.8	164.1	105.8	124.1	104.2	93	156.9	107.2	84.1	96.2	-0.147916	0.00522357	0.0299638	-0.245032	-0.0508014
P00490	malP	7	96.8	105.3	91.6	147.2	99.7	115.3	125.9	90.7	86.8	94.2	113	120	82.5	96.1	129.9	0.0707249	0.151019	0.243623	-0.0286605	0.17011
P0AAD6	sdaC	4	487.5	314	215.2	191.4	389.7	171.8	462.4	405.3	238.1	241.9	356.6	631	225.2	94.5	112.8	-0.213715	0.0295065	0.0842021	-0.403316	-0.024113
P0AA39	rluC	9	461	476.3	357.3	329.3	429.7	302	558.4	440.9	372	376.1	334	641.3	484	256.4	216.8	-0.0430962	0.316243	0.423337	-0.131358	0.0451653
P30130	fimD	5	83.9	100.3	83.8	102	57.4	80.4	97.9	69.4	71	67.6	64.2	100	84	77.1	73.3	0.0392376	0.248082	0.355526	-0.0301216	0.108597
P76423	thiM	4	174.3	167.6	137.3	188.2	138.9	135.4	176.2	104.3	145.9	130.5	97.6	209.2	146.8	110.1	110.8	-0.0157299	0.618088	0.70494	-0.0812748	0.0498151
P76272	yebT	4	192.6	269.7	241	266.6	189	208.3	269.7	192.2	216.6	194.8	192.5	290.7	269.3	216.7	246.4	0.0931484	0.0128277	0.0512302	0.0226077	0.163689
P61949	fldA	4	240.6	178.3	111.4	117.1	166.4	115.4	217.6	171.7	126.6	166	178.5	286.9	153.3	85.7	80.7	-0.0691406	0.272614	0.380148	-0.198085	0.0598043
P36680	zapD	6	318.3	374.5	286.5	399.9	277.9	256.2	410.5	295.9	281.8	285.8	271.8	466.8	408.3	278.9	336.4	0.0899222	0.000740614	0.00870462	0.0440119	0.135832
P77718	thiI	5	127.3	129.7	98.4	142.2	111.9	101.5	147.1	109.1	89.9	96.5	92.5	154.1	113.7	76.8	97.1	-0.00387011	0.861076	0.895202	-0.0499711	0.0422309
P0AF98	lptF	5	222.7	217.1	142.9	171.5	180.6	124.1	244.9	166.4	170.1	167.9	162.1	266.7	150.8	94.3	121	-0.0733967	0.0409101	0.104292	-0.143368	-0.003425
P0AG63	rpsQ	7	646.5	470.6	299.9	316.3	618.7	338.3	635.8	655.3	394.3	485.3	606	875.9	429.1	242.8	283.1	-0.0499967	0.471461	0.574256	-0.193616	0.0936221
P30140	thiH	7	1544.7	1321.3	888.6	411.3	715.9	422.7	452.2	342.6	319.6	146	127.6	286.5	121	58.3	80.9	-0.835267	2.35491e-08	4.75512e-06	-1.01145	-0.659087
P0AGE4	sstT	5	592.9	521.3	335.5	508	490.7	371.6	526.2	410.7	327.7	252.7	279.8	408.8	246.9	187.2	226.9	-0.221091	1.05698e-06	6.17141e-05	-0.282953	-0.15923
P0ADA1	tesA	5	109	119.9	102.1	123	86	108.9	124.6	79.9	89.9	89.3	72.9	104.7	73.6	58.9	73.9	-0.0966712	0.00382761	0.0249207	-0.157375	-0.0359674
P77488	dxs	6	502.1	482.5	378.3	355.7	447.1	291.5	543.8	426.5	372.6	356.3	309.4	633	484.9	254.6	241.3	-0.0471516	0.218509	0.323122	-0.125161	0.0308575
Q57261	truD	5	260.8	310.6	256	301.1	229.5	255.6	311	219	216.9	228.6	216.6	331.4	303.6	214	216.7	0.0325619	0.192517	0.292328	-0.0181547	0.0832784
P21507	srmB	5	408.9	443.3	327.1	341.1	379.6	320.4	487.6	343.3	301.8	310.2	308.6	489.9	367.2	247.6	307.2	-0.0104126	0.595437	0.685201	-0.0511307	0.0303056
P0A8Y5	yidA	4	107.1	136.7	114.5	180.8	131.2	146	157.1	104	113.9	128.6	128.5	124.8	158.2	156.7	200.2	0.182345	0.00232376	0.0185286	0.0753094	0.289381
P77293	yfdH	7	959.3	895.3	611.5	524.9	889.1	513	1099.5	795.5	731.1	699.9	582.2	1283.4	741.6	371.9	373.5	-0.101087	0.0562452	0.128378	-0.205202	0.00302855
Q46855	yqhC	5	754.8	1383.8	1267.1	486.4	486.9	600.2	560.1	362.3	408.3	243.7	187.3	413.3	335.6	189.8	167.2	-0.446897	0.000163514	0.00298962	-0.641031	-0.252763
P0AG40	ribF	5	226.4	259.8	190.2	212.5	200.7	191.6	257	177	170	177.2	140.1	225.1	260	173.2	176.1	0.0366752	0.257128	0.363879	-0.0294555	0.102806
P0A9E5	fnr	6	2283.2	1660.8	940.3	1620.1	1592.2	1192.5	1521.7	1297.6	856.4	689.9	904.1	1207.4	475.7	433.3	528.1	-0.35194	8.55153e-08	1.0453e-05	-0.433404	-0.270475
P0ACI0	rob	6	659.3	744.6	461.8	517.1	585.5	433.8	861	604.4	524.5	573.2	526.7	979.4	736.6	387.8	444.2	0.0219471	0.504993	0.605724	-0.0462326	0.0901269
P77667	sufA	4	761.9	691.3	458.9	396.3	610.3	391.6	627	465	460.4	308.1	296.9	558.6	313.7	163.2	159.4	-0.324337	3.93027e-07	2.84551e-05	-0.408433	-0.240241
P0A948	rimJ	4	224.1	222.5	197.3	237.5	208.9	155.2	256.8	192.7	175.3	185.8	216.1	306.2	238.7	192.4	224.1	0.0930631	0.000963002	0.0103138	0.0440791	0.142047
P17846	cysI	5	94.8	311.2	461.5	202.3	102	223.1	225.6	129.2	111.5	104.4	74.8	220.6	417.2	327.5	164.2	0.168358	0.235	0.342197	-0.12073	0.457447
P30177	ybiB	6	456.5	447.3	286.4	303.8	429.9	239.2	500	400	334.3	333	306.5	558.4	385.5	181.5	186	-0.0959705	0.052303	0.122753	-0.193018	0.0010767
P39356	yjhU	5	276.4	313.3	204.1	344.7	239.4	267.7	277.7	201.4	201.7	230.9	245.2	292.7	277.3	285.1	337.9	0.122576	0.00859883	0.0391261	0.0357168	0.209435
P76007	cvrA	5	119.4	145.6	115.8	209.6	98.5	136.7	148.8	91.7	118.2	128.5	117.8	161.4	175.2	144.8	187.3	0.177541	0.000854861	0.00943475	0.0853842	0.269698
P0A951	speG	5	190.4	222.8	217.1	291.9	157.2	204.8	222.4	146.7	174.9	161	163.5	234.1	200.5	209.9	258.7	0.0962531	0.0631883	0.138968	-0.00594352	0.19845
P0ADZ0	rplW	6	1745	852	453.9	559.7	1551.2	422.9	1527.5	1657.2	812.4	906	1570	2280.1	607.3	269.8	401.3	-0.183377	0.148061	0.240781	-0.439075	0.0723201
P06968	dut	3	119.8	118	100.1	141	97.9	97.2	128.9	91.1	87.5	96.7	106.7	134.6	111.8	95.8	127	0.0806803	0.0140855	0.0543219	0.0185764	0.142784
P75691	yahK	5	638.6	376.5	247.3	159.6	459.3	132.2	384.3	368.1	248.7	182.4	241.3	413.7	122.3	52.8	72.4	-0.463537	0.000111077	0.00220933	-0.657338	-0.269736
P15770	aroE	5	56	80.9	73.1	65.7	78.1	67.2	88.8	78.5	63	57.5	60.6	96.6	82.7	63.1	91.5	0.106541	0.0220737	0.0693635	0.0174138	0.195669
P0AB28	yceD	4	344.4	374.4	320.9	350.5	281.3	317.7	389.6	280.6	268.8	275.9	224.7	370.5	351.4	242.3	215.2	-0.0232935	0.423719	0.530749	-0.0834075	0.0368205
P27828	wecB	5	262.4	176.4	147.7	125.5	231.5	104.7	268.6	229.1	185.7	154.8	177.3	364.2	168.1	67.9	81.5	-0.146446	0.0709902	0.150283	-0.306944	0.0140532
P43672	uup	7	427.3	497.6	364.2	373.6	342.9	266.7	476.3	320.4	346.3	307.5	290.3	487.5	401.9	245.4	245	-0.0450929	0.110228	0.199354	-0.101612	0.011426
P33913	yejA	6	43	55.7	51.6	53	46.3	47.8	61.4	42.1	48.2	46.6	33.1	71	74.8	47.7	47.7	0.105634	0.0172728	0.0604096	0.0212791	0.18999
P60546	gmk	5	97.6	74.9	48.5	84.2	84.2	63.5	94.7	92.1	64.3	73.3	96.3	113.6	76.2	54	71.3	0.04498	0.365706	0.473089	-0.0573905	0.147351
P39830	ybaL	5	111.1	119.8	101	151.1	105.4	104.9	127.2	118.2	97.2	116.1	108.9	127.1	120.9	124	139.8	0.122547	0.0041224	0.0264594	0.0447872	0.200308
P37648	yhjJ	6	166.3	165.6	139.3	170.2	148.1	135.5	173	149.7	125.4	138.3	125.7	205.1	154.9	112.9	125.6	0.0142521	0.483272	0.585883	-0.0278189	0.0563231
P0AFL6	ppx	6	434	516.3	369.9	609.6	409.4	453.2	556.4	368.2	335.1	403.6	458	538.6	500.3	443	574.9	0.121048	0.00366965	0.0242411	0.0454825	0.196613
P75914	ycdX	6	1031.1	916.1	626.1	698.5	782.9	590.9	837.5	610.4	566.4	475.6	506	844.6	483.5	319.4	322.3	-0.207622	6.56073e-08	9.30555e-06	-0.254763	-0.160482
P25552	gppA	5	156.9	191.8	173.6	174.4	142.4	120.8	214.6	145.9	154.4	131.4	127.2	248.1	211.3	122.2	131	0.0380717	0.244036	0.351117	-0.0286277	0.104771
P0AD49	raiA	4	429.6	464.4	366.5	276	367.9	263.9	374.7	304.5	249.7	217.7	219.3	395	241	156.6	165.8	-0.196139	9.4991e-06	0.000365816	-0.261748	-0.130531
P24202	mrr	6	46.9	34.1	19.2	19.9	39.8	17.4	40.2	34.7	29	24.1	30.3	43.8	27.4	17.5	11.5	-0.123828	0.149276	0.242079	-0.297044	0.0493878
P45800	yrfF	5	287.9	285.7	233.5	208.6	201	198.1	299.4	207	212.3	195.7	159.7	331.3	341.9	160	150.7	-0.00525947	0.897666	0.925271	-0.0905301	0.0800112
P0AG86	secB	4	400.8	300.6	207.1	236.7	391.6	163.9	452.7	342.5	296.9	269.8	275.1	517.8	252.6	132.9	150.1	-0.116451	0.0799708	0.162213	-0.248482	0.0155811
P0A6A8	acpP	4	961.1	674.3	520.8	513.3	656.6	394.6	807.2	636.3	559.8	463.5	561.2	953.9	440.8	232.5	300.4	-0.187398	0.000750841	0.00872155	-0.283226	-0.0915707
P77649	selO	4	172.6	205.2	180.1	224.2	162.2	168.9	186.7	146.6	137.1	149.2	147.4	178.1	184.2	182.4	201.1	0.0863853	0.0536426	0.124638	-0.00152467	0.174295
P24205	lpxM	7	323.6	380.6	269.5	406.2	275.5	312.1	421.7	287.2	264.8	318.4	276.3	439.1	362.5	290.9	343.6	0.0815067	0.00313845	0.0221035	0.0317079	0.131306
P0A8R7	ycjF	3	74.9	77.4	68.7	99.5	78.5	78.3	99.4	57.1	69.1	68.5	50.9	96.6	93	68.8	69.4	0.0668946	0.0643098	0.140242	-0.00446563	0.138255
P60955	lgt	3	73.2	73.5	68.1	124	64.5	76.9	107.9	58.9	58	83.2	90.9	76	79.6	94.7	125	0.178375	0.00581742	0.0314073	0.0593799	0.29737
P0A8Y8	entH	1	271.9	286.1	188.7	271	222.3	179.6	294.9	204.3	229.5	242	195.6	311	250.4	182.7	202	0.0262477	0.241823	0.349043	-0.0195119	0.0720073
P0AEL6	fepB	4	467.1	475.9	333.4	425.8	403.7	321.4	475.6	359.1	365.6	331.1	334.2	530	345.8	245.8	281.6	-0.0577768	0.00258599	0.0199177	-0.0921717	-0.0233818
P0A9D2	gstA	5	329.2	235.8	146.2	194.4	268.7	154.4	340.7	260.8	206.4	212.6	219.6	411.1	246	131.6	140.7	-0.0310291	0.572499	0.66767	-0.14512	0.0830618
P04846	nlpA	3	249.7	377.9	354.5	258.2	233.3	249.2	383	264.3	254.3	243.7	196.8	486.9	473.8	279.4	190.8	0.0621799	0.281967	0.387383	-0.0561505	0.18051
P0AEM4	flgM	5	252.7	254.3	198.1	122.2	172.4	119.1	171.4	158.2	123.1	93.1	100.8	205.2	161.3	88.2	70.1	-0.178733	0.0061479	0.0322494	-0.29896	-0.0585063
P0AA04	ptsH	3	330	283	155.3	294.6	284	173.7	318.2	225.3	242.3	271.4	249.9	348.7	211.3	167.2	222.4	0.00029558	0.994277	0.996693	-0.0856492	0.0862404
P09127	hemX	5	90.7	84	70	98.2	81.9	81.8	99	74.5	69.4	67.5	60.8	94.7	105.9	55.6	64.7	0.0186509	0.546718	0.643863	-0.0455218	0.0828237
P08142	ilvB	4	42.7	51.7	49.1	81.7	36.4	47.6	39.3	37	41.4	43.6	43.3	47.2	34.3	47.9	63.7	0.0663771	0.298444	0.403772	-0.0644913	0.197245
P75949	nagZ	7	111.7	104	92.9	121.3	100.6	99.6	117.3	106.3	95.4	82.1	83.3	133.5	101.8	83.1	87.9	0.0188445	0.484826	0.587372	-0.036984	0.074673
P0AG93	secF	4	174.8	175.1	149.2	154.9	156.7	120.5	201.5	152.9	124.3	115.2	116	192.2	129.1	79.9	92.2	-0.106891	0.000430875	0.00614081	-0.158265	-0.0555162
P76194	sufE	4	201.5	190.5	113.5	209.9	173.1	119.2	209.9	146.3	164.4	162.8	157.3	243.9	186.2	116.1	165.2	0.0531548	0.107979	0.197417	-0.0130119	0.119321
P60340	truB	5	301.8	282.3	208.5	177.8	243	163.9	321.1	221.8	206.7	205.3	168.8	313.8	220.4	103	109.3	-0.140254	0.00423877	0.0269005	-0.229602	-0.0509065
P0ADK0	yiaF	4	195.2	219.6	173.3	168.4	156	149.4	230.3	163.4	160.3	159.6	154.6	274.3	198.2	117.7	121.7	-0.0169219	0.532958	0.631731	-0.0731793	0.0393355
P31063	yedD	5	360.9	358.6	301.4	431	339.3	321.7	401.4	337.7	289.1	304.2	364.8	463.2	323.8	310.7	390.3	0.0686343	0.0340675	0.0922766	0.0058384	0.13143
P33940	mqo	5	392.4	516.1	432.3	341.6	237.8	299.7	269.6	189.3	211.7	159.7	151.3	227	192.1	141.6	172.8	-0.23879	0.00134781	0.0133308	-0.369646	-0.107935
P0A812	ruvB	6	231.3	210.9	172.3	181.2	191.4	170.9	247.3	183.2	146.5	137.6	151.2	270	158.4	96.2	120.9	-0.100164	0.00182361	0.0161801	-0.157157	-0.0431722
P25516	acnA	6	176.4	220.1	171.2	201.4	178.3	165.1	195.4	141.7	150.3	144.3	147.3	208.9	235.5	188.9	191.3	0.11168	0.00432249	0.0272071	0.0403367	0.183023
P0AFP6	ybgI	4	217.8	265.2	208.3	264.7	199.1	219.6	299.9	189.4	189.1	248.8	197.6	304	245.8	196.8	204.6	0.0555926	0.0408945	0.104292	0.00259885	0.108586
P76541	eutL	3	169.9	177.6	135.5	228.7	154.4	153.7	181.6	149	151.3	158.9	180.8	195.5	156.4	139.5	208.4	0.0832332	0.0446447	0.110392	0.00224583	0.164221
P69503	apt	4	234.9	238.4	192.2	274.5	183.6	209.7	279.5	195.1	212.3	227.6	223	291.2	201.4	196.5	204.9	0.0411931	0.162102	0.256922	-0.0183661	0.100752
P0AFJ7	pitA	3	146.9	145.3	115.3	191.9	128.7	144.3	127.7	125.3	97.2	121.5	134.4	148.3	120.2	122	171.3	0.0772502	0.120992	0.212	-0.0227187	0.177219
P21514	pdeL	3	238.6	385.1	335.6	418.6	241	355.7	362.4	239.6	230.7	282	274.3	346.9	382.4	399	426.3	0.162983	0.00895568	0.0403228	0.0467348	0.279231
P0AEY5	mdaB	7	266.8	219	118.5	221.6	235	150.5	253.3	239.8	159.7	192.9	277.3	351.7	181.8	139.7	168.7	0.0202919	0.716414	0.783984	-0.095973	0.136557
P21179	katE	5	79.1	83.6	60.4	84.4	61	79.1	61.7	46.9	59.1	56.6	67.1	50.4	38.2	51.5	84.4	-0.0286068	0.67885	0.754278	-0.172321	0.115108
P00363	frdA	5	126.7	162.6	143.4	208.1	153.7	143.5	176.9	134.8	132.2	131.5	159.1	176.2	195.4	172.4	208.3	0.166237	0.000583553	0.00744132	0.0836218	0.248851
P77171	ydcI	5	149	198.1	181.9	117.5	130.8	119.6	171	124.4	134.4	94.6	92.5	177.5	143.6	82.4	96.3	-0.0836124	0.0626072	0.138194	-0.17217	0.00494493
P0AC13	folP	5	494.6	492.5	368.4	606.7	409.5	419.4	528.6	337.3	411.9	430.9	414.4	576.5	521.5	456.2	502.4	0.108709	0.00166578	0.0151511	0.0475561	0.169862
P76270	msrC	5	566.2	451.2	305	359.2	414.1	217.3	571.7	403.5	381.8	331.9	328.2	700.1	369.5	198.2	233.9	-0.087899	0.0837206	0.166825	-0.188912	0.0131146
P0A962	ansA	4	64.4	75.9	54	83.8	56.6	64.1	72.8	45.8	60	58.8	44.1	68.3	64.6	68.9	68.3	0.08132	0.0605769	0.135379	-0.00406258	0.166703
P75937	flgE	4	251.9	168.2	98.2	239.9	154	144	228.7	121.8	153.9	139.2	153.1	210.8	189.8	94.4	122.1	-0.0116275	0.809957	0.859837	-0.11238	0.089125
P38038	cysJ	4	172.5	880.2	1206.1	333.5	199.6	457.3	606.1	330.7	304.3	148	42.1	711.4	1326.4	636	196.3	0.0719364	0.748581	0.812309	-0.395418	0.53929
P0ADT2	ygiB	5	775.8	387	237.2	180.9	421.9	166.3	327.9	361.1	172	147.5	243.9	343.4	116.6	63.7	69.1	-0.468152	4.91932e-05	0.00125408	-0.649304	-0.287001
P0AG20	relA	4	444.9	606.6	471.5	643.9	432.4	501.7	550	396	384.3	390	410.7	524.9	595.9	518.2	599.4	0.116494	0.0178636	0.0616815	0.0228864	0.210102
P63417	yhbS	4	133.4	142.8	97	158.8	106.9	114.4	146.7	115.1	87.9	100.5	117.6	144.3	119.3	118.2	146.6	0.0914434	0.0239195	0.0740072	0.013726	0.169161
P11557	damX	5	172.6	170.7	104.4	114.9	153.6	100.9	144.8	108	81.4	88.7	72.3	112.2	110.1	53.6	68.4	-0.157746	0.0019779	0.0170476	-0.248434	-0.0670583
P0ABS1	dksA	5	1349.9	1222	799.4	627.1	1136.9	594.2	1257.9	951.8	827.3	722.4	601.5	1373.4	902.1	343.1	270.3	-0.227469	0.00316069	0.0221738	-0.366581	-0.0883568
P52061	rdgB	5	80.7	70.2	46.1	49.1	62.9	38.2	82.5	57.8	46.6	56.2	58.8	112.4	57.1	26.9	35.7	-0.0806584	0.199494	0.300904	-0.208371	0.0470538
P68679	rpsU	6	247.7	303.8	261.2	149.1	159.2	160.7	214.6	138.2	126.6	111.4	88.7	217.3	146.4	65.9	51.8	-0.31247	7.65507e-05	0.00171058	-0.438507	-0.186434
P39310	ytfB	5	237.7	219.4	156.5	86.5	173.9	119.5	236.5	149.3	137.6	117.2	115.8	248.4	143.2	51.1	41.7	-0.274253	0.00219557	0.0181179	-0.434054	-0.114452
P04968	ilvA	5	158	166.7	136	183.5	137.9	136.7	199.6	139.8	141.5	147.4	155.9	233.5	148.3	113.6	151.8	0.0404287	0.130299	0.221864	-0.0132942	0.0941517
P69805	manZ	5	272.9	116.7	63.2	61.9	283.1	61.9	186.4	296.4	85	94.6	248.3	265.1	53.2	34.1	66.7	-0.244465	0.123704	0.2155	-0.563309	0.074379
P63883	amiC	4	162.8	214.4	174.9	133.3	79.8	85.4	123.1	67.9	87	64.4	49.8	101.5	80.9	44.4	48.1	-0.29274	0.000248039	0.00408137	-0.425429	-0.160051
P76537	yfeY	3	264	284.8	201.9	306.5	200.1	204.3	279.2	185.3	233.9	217.9	169.6	280.6	263.5	216.7	192.8	0.0361418	0.253072	0.360841	-0.0284503	0.100734
P10346	glnQ	4	743.8	742.2	572.4	476.9	622.6	407	794.7	558.8	585	508.2	460.4	954.1	613.7	294.5	273.2	-0.120885	0.0160406	0.0579287	-0.216123	-0.0256475
P39180	flu	5	104.4	61.2	33.8	99	85.4	62.6	94.8	73.8	64.3	78.4	85.2	83.5	37.3	35.7	63.2	-0.0760425	0.351015	0.459391	-0.24376	0.0916749
P52612	fliI	5	168.2	128.1	99.6	159.3	124.6	105	137	112.7	114.7	96.4	116.1	136.4	112.1	72.3	96.6	-0.0479233	0.145562	0.238197	-0.114307	0.0184599
P63389	yheS	5	177.2	242.5	170.8	252.2	167	193.8	218.8	140.6	176.6	156.6	155.2	233	209.7	186.8	193.6	0.0755891	0.0469261	0.113703	0.00115832	0.15002
P69411	rcsF	3	394.4	417.2	369	437.8	298.3	404.8	434.7	284.8	285.9	319.7	252.8	405.1	377.8	354.7	320.8	0.034077	0.391827	0.500146	-0.0479595	0.116113
P0ACR9	mprA	5	360.8	249.3	153.1	183.5	351.9	179.1	337.5	331.5	170.2	194.9	259.3	391.3	195.5	118.8	129.4	-0.109803	0.116944	0.207112	-0.250225	0.0306196
P23894	htpX	5	686.2	501.8	379.9	250.3	467	229.8	539.5	437.7	331.3	264.7	279.6	559.9	249.9	101.1	102	-0.361712	6.54789e-05	0.00150021	-0.505466	-0.217957
P25747	yeiB	4	195.1	237.9	184.4	292.8	154	214.7	225.4	138	148.6	172.6	204.4	230.4	164.2	223.7	277.9	0.105141	0.0818682	0.165013	-0.01489	0.225172
P27431	roxA	5	310.6	336.6	254.2	313.9	301.6	201.7	410.2	283	283.4	281.4	270.5	434.3	326.5	221.9	217.5	0.0150355	0.555572	0.652977	-0.0378741	0.0679452
P0A7U3	rpsS	6	2134.1	1373.5	857	590.3	2002.6	603.6	1811.3	1843.8	962.1	1117.9	1502.4	2548.5	573.2	337.6	470.4	-0.276316	0.0122619	0.0501564	-0.483951	-0.0686807
P69428	tatA	4	171.4	136.7	118.6	158.1	112.5	97.9	171.2	131.6	110.4	103.3	126.3	203.4	118.4	89	96.1	-0.0287715	0.365925	0.473089	-0.0942835	0.0367405
P32053	intA	3	109.1	163.5	100.9	167.1	62.9	94.1	84	51.4	72.6	53.8	58.9	61.6	36.4	39.6	57	-0.278546	0.000587906	0.00744132	-0.417091	-0.140002
P0ACU5	fabR	5	671.6	724.4	514.8	552.2	591.6	464.9	770.7	558.3	537.5	491.3	395.8	866.7	700.5	351	311	-0.0601953	0.135427	0.228132	-0.141329	0.0209381
P32157	yiiM	2	220.6	243.5	197.6	285.9	172.6	201.9	244	172.4	190.3	219.2	193.3	257	253.6	192.8	225.5	0.0859944	0.00840327	0.0385061	0.0252807	0.146708
P77202	dsbG	4	96	96	81.8	90.2	86.6	63.2	106.9	84.3	79.1	81	74.8	139	87	56.8	56.3	-0.0291454	0.379708	0.487426	-0.0975002	0.0392095
P75864	rlmL	5	394.5	482.5	354.2	471.6	380.7	377.2	526.5	374.3	364.9	361.9	318.5	521.5	543.7	408.9	423.5	0.10576	0.000935132	0.0101353	0.0502848	0.161236
P0AA82	codB	4	488.9	520.6	368.4	390	533.4	366.5	669.4	476.4	455.3	434.9	330	764.8	333.2	140.3	174.5	-0.228474	0.0011428	0.0116863	-0.351202	-0.105747
P11880	murF	3	111.1	145.7	104.9	169.8	119.1	123.8	150	120	106	139.7	138.3	172	165.8	148.2	200.6	0.201224	2.70502e-05	0.000792392	0.127486	0.274962
P0A7E9	pyrH	5	527.8	488.7	328.1	538.4	490.4	361.7	579.9	455.3	365	416.8	518.3	601.8	401.2	376.2	463.8	0.0486039	0.132816	0.224671	-0.0164364	0.113644
P0A8A2	yeeN	4	384.3	210.3	136.3	153.5	324.5	115.2	302.9	297.9	194.8	166.8	220.4	391.1	129.1	72.9	106.9	-0.202842	0.0280981	0.0818147	-0.38097	-0.0247147
P23827	eco	4	286.1	349	304.8	506.2	282.7	337.5	365.9	261.9	268.5	320.3	312.6	348.6	320.9	382.3	472.2	0.138101	0.0160111	0.0579287	0.0293363	0.246865
P0CK95	yghJ	4	55.7	69	60.9	84.1	55.1	60.1	66	50.9	52.8	49	47.8	75.5	64.1	58.7	64.1	0.0688498	0.0576742	0.130985	-0.00252139	0.140221
P37313	dppF	4	46.1	55.3	47.6	79.1	44.2	58.7	61.8	44.8	39.2	43.9	56.2	56.3	40.1	54.1	71.6	0.0857109	0.128853	0.220439	-0.0277238	0.199146
P0AB58	lapB	4	206.6	263.8	209.9	228.7	164.1	162.4	243.7	153	189.8	167.3	137.8	242	308	169.8	187.8	0.0737364	0.082396	0.165707	-0.0106021	0.158075
P0AG99	secG	3	292.6	300.4	193.4	122.6	194.8	117.1	291.3	182.6	195.1	178.5	133.4	326.1	208.8	77.9	56.3	-0.220001	0.0114467	0.0475196	-0.383397	-0.0566053
P06961	cca	6	291.1	355.1	276.3	366	232.9	299.2	326.3	224.4	223.5	257.3	257.7	324.3	338.5	342.7	365.2	0.129996	0.0069721	0.0341992	0.0408603	0.219131
P75867	ycbZ	4	48	59.4	56.2	75.6	41.6	74.1	52.8	40.8	43.3	52	50.3	46.6	52.1	52.1	72.3	0.0894774	0.137052	0.22969	-0.0316611	0.210616
P12996	bioB	3	150.1	189.7	173.8	133	89.7	114.1	82.3	57.1	58	35.6	33.6	46.1	43.1	24.2	33.4	-0.49684	1.29503e-05	0.000442264	-0.667501	-0.32618
P0AAZ4	rarA	4	72	62.6	49.2	33.8	55.8	31.6	79.5	63.5	55.3	56.6	34.2	103.1	65.4	16.7	13.5	-0.224007	0.0482568	0.11615	-0.446079	-0.00193504
P75957	lolD	5	187.6	236.2	163.1	265.6	173.9	196.2	227.2	169.8	170.4	178	179.5	237.9	227.4	199.2	232.3	0.112829	0.00230872	0.0185286	0.0466548	0.179002
P30860	artJ	3	83.7	120.8	104.5	186.6	83.1	130.6	133.4	86.1	84.4	93.6	92.2	128	85.8	92.8	136.7	0.0590061	0.305355	0.411229	-0.0590623	0.177075
P10443	dnaE	6	1274.2	896.5	617.3	577	1172.5	487.8	1243.4	1088.5	752.9	735.6	796.1	1523.6	789.4	406.6	430.9	-0.100817	0.114573	0.203642	-0.228844	0.0272103
P0A8U2	yafD	6	229.4	290.8	243.9	292.2	175.4	220.7	252.8	158	189.4	164.1	155.3	237.9	217.9	169	186.8	-0.0195822	0.62191	0.708406	-0.102083	0.0629183
P76290	cmoA	4	205.3	286.6	206.9	278.2	221.7	209.9	279.1	188.7	205.2	218.8	190.9	280.6	280.4	194.4	193.4	0.0530872	0.0640965	0.140099	-0.00349348	0.109668
P0AA43	rsuA	5	478.2	532.5	404.8	515.7	384.7	345.3	505	347.2	373.2	327.6	319.5	511.4	393.4	340.9	374.8	-0.00406175	0.881253	0.911468	-0.0607527	0.0526292
P0AE88	cpxR	6	767.8	588.1	422.9	460.7	675.2	367.3	844.5	670.2	509	531.2	586.3	1074.4	504.5	324.7	362.2	-0.0513187	0.30308	0.409323	-0.153507	0.0508694
P0AGI8	trkA	5	379.9	425.2	337.8	353.4	345.3	309.9	468.9	347.6	318.8	331.7	305.5	555.3	411.4	298.2	342.5	0.0520283	0.0153826	0.0568291	0.011347	0.0927095
P0ABQ4	folA	4	92.2	103.9	89.6	121.9	82.1	95.5	88.1	74.1	73.2	94.4	73.2	106.9	110.4	97.7	98.5	0.109586	0.00976607	0.0423899	0.0303163	0.188856
P75828	ybjD	5	289.5	324.2	223.8	180.9	303.7	177.3	356.8	273.1	269.8	232.7	165.1	427	322.7	131.8	103.9	-0.103966	0.124021	0.215845	-0.239688	0.0317554
P0A769	mntH	5	292.9	181.9	143.6	118.2	229.7	97.9	261.1	225.3	132.2	122.2	175.8	323.2	138.7	59	63.2	-0.217657	0.015631	0.0570176	-0.388335	-0.0469786
P0AF16	murJ	5	386.8	233	134.3	159.5	321.5	120.4	318	344.1	177.2	173.7	248.6	363.5	165	110.9	106.8	-0.134214	0.114868	0.203834	-0.304801	0.0363739
P21645	lpxD	5	157.2	201.9	134.1	207.4	216.4	170	189.9	167.6	124.5	155.7	193.5	189.9	167	149.7	227.7	0.0963043	0.0560612	0.12812	-0.00280217	0.195411
P39199	prmB	4	234.9	164.8	119.9	80.1	192.1	84.9	242.8	175.3	140.8	141.8	133.7	327.8	144.2	49.6	40.3	-0.218598	0.0417245	0.105854	-0.427948	-0.00924762
P0AEE5	mglB	4	210.6	235	188.9	233.6	203.5	185.1	270.3	183.2	192.4	175.7	157.6	287.8	177.6	123.5	138	-0.0664996	0.00637753	0.032822	-0.11148	-0.0215192
P0A809	ruvA	4	454.2	332.6	211.2	290.5	352.3	201.4	380.1	367.8	216.2	240.5	296.3	482.9	292.1	195.5	186.2	-0.04639	0.342328	0.450474	-0.146828	0.0540484
P0C079	relB	4	177.6	218.1	157.7	145.5	109.7	97.5	117.4	85.8	82	97.3	83.9	123.7	103.2	82.3	113.4	-0.081811	0.167869	0.263752	-0.201825	0.0382033
P64451	ydcL	3	305.3	324.8	278.1	350.5	259.8	333.8	377.2	285.1	244	286.9	301.8	348.2	252	273.5	316.5	0.0398367	0.287339	0.39222	-0.0368556	0.116529
P14900	murD	5	132	119	87.4	129.7	123.2	98	155.6	115.5	98.1	101.6	120.7	139.6	122.4	94.9	103.9	0.0522017	0.0814925	0.164439	-0.00731217	0.111716
P0AD65	mrdA	5	84.7	72.4	56.5	52.4	77.9	40.2	89.4	78.8	59.3	53.6	59.3	111.9	60.1	30.9	40.7	-0.093705	0.119347	0.209726	-0.214389	0.0269787
P0A734	minE	4	418.6	441.6	329.5	460	382.1	375.9	456.4	329.6	344	376.8	366.1	402.4	458.6	410.2	507.3	0.123733	0.00283603	0.0210378	0.0491623	0.198304
P0A7A5	pcm	3	108.2	126.9	98.9	97.6	80.5	89.6	111.5	79.1	78.4	80.1	55.2	131.8	123.6	73.5	65.9	-0.00114413	0.978308	0.984838	-0.0889072	0.0866189
P09029	purK	5	538.1	690.8	486.6	536.6	508.3	428.3	679.6	467	491.1	513.8	446.2	815.4	707.2	427.9	395.5	0.0421085	0.163232	0.257809	-0.0189483	0.103165
P0AA25	trxA	6	307.3	327.5	297.6	412.9	291.4	317.7	388.7	278.9	271.6	314.4	318.2	409.4	379.7	347.6	402.5	0.136561	0.000317095	0.00484075	0.0730491	0.200072
P65556	yfcD	4	57.5	73	42.4	69.6	61.1	45.8	66.4	41.8	46	59.5	57.4	70.2	40.6	40.5	64	0.0174774	0.705201	0.774993	-0.0786599	0.113615
P17445	betB	5	219.2	204.7	148.4	165.9	160.4	118.8	229.4	155.4	151	150.8	150.3	281.1	162.2	97	114.8	-0.0529499	0.114324	0.203642	-0.120141	0.0142411
P0A927	tsx	4	397.5	382.1	243.6	363.6	377.5	275.5	468.9	391	273.5	330.4	378.2	600.4	286.6	238.6	345.9	0.0199356	0.620896	0.707697	-0.0638082	0.103679
P0ABB8	mgtA	4	168.5	230.8	215.9	220.7	150.3	183.3	194.7	134.2	141.7	135.2	127	203.9	251.9	190	183.3	0.0944598	0.0752464	0.156908	-0.0107756	0.199695
P28248	dcd	5	268.5	268.4	190.8	338.5	212.7	156	301.5	204	173.1	192.3	231.1	295	185.2	183.3	228.1	0.0140303	0.709487	0.777814	-0.0643449	0.0924055
P0ACD4	iscU	5	1104.6	854.3	628.5	406	771.8	383.5	698	609.4	535.9	308.8	354	642.7	258.4	116.9	125.5	-0.504003	9.24023e-08	1.0453e-05	-0.621328	-0.386678
P50466	aer	2	34.5	41.3	32.6	56	29.6	46.1	37	24	25.8	28.4	37.1	44.1	37.7	42.7	45.5	0.123774	0.02758	0.0811124	0.0154988	0.23205
P37759	rfbB	4	223.5	204.7	141.4	127.2	174.6	99.9	251.5	157.3	173.7	164.6	124.5	308.5	169.7	80.2	93.6	-0.0875123	0.129394	0.220947	-0.203507	0.0284826
P0AG18	purE	3	149.4	140	122.8	85.9	126.9	81.6	149.1	116.1	130.2	94.5	66.4	190.1	145.5	59.1	48.3	-0.121454	0.0798242	0.162213	-0.259086	0.016177
P64423	zntB	4	492	550.1	442.3	617.7	418.5	473.2	542.8	365.1	404.4	435	434.4	518.1	518.6	485.4	556.2	0.0963886	0.0194758	0.0645864	0.0176716	0.175106
P0ADA5	yajG	5	1201.6	1213.6	787.1	1396.5	1095.6	987.2	1205.9	877.3	1026.2	898.3	877.9	1139.5	1064.7	921.5	1144.4	0.0614554	0.0961967	0.182895	-0.0122364	0.135147
P0A6K3	def	3	217.5	244.7	199	180.9	117	135.6	119.5	83.8	100.6	57.8	66.5	75.8	69.3	63.3	64.4	-0.327401	0.000350369	0.00524105	-0.481292	-0.17351
P37613	panZ	2	178.1	230.5	184.2	304.6	168.9	221.2	244.1	178.8	165.9	192.5	210.4	238.3	283.4	306.9	339.8	0.227446	0.000202873	0.00346416	0.126462	0.32843
P30871	ygiF	5	169.8	151.2	145.6	153.5	147.9	123.8	178.3	155.1	140.9	120.9	122.4	194.8	169.5	132.6	122.4	0.0406437	0.149394	0.242079	-0.0162279	0.0975153
P75821	ybjS	3	147.3	150.2	131	159.6	120.9	119.9	165.5	108.1	116.1	111.7	101.1	159	163	126.5	133.5	0.075947	0.0165575	0.0586478	0.0157672	0.136127
P0A7M2	rpmB	6	672.9	631.9	482.2	521.2	486.6	451.8	523.6	375.8	347.6	314.1	344.6	463	246.4	214.9	267.6	-0.232298	1.65258e-07	1.74305e-05	-0.28874	-0.175856
P0A7G2	rbfA	5	625.6	635.3	470.2	553	618.4	444.4	739.2	549.5	534.1	478.5	412.6	819.1	687.1	428.9	450.5	0.0307344	0.239257	0.347278	-0.0225427	0.0840114
P52101	glrK	4	292.6	317.5	259.1	345.9	238.5	272.3	320.9	230.6	218.8	256.8	213.5	351.5	327.7	205.7	215.4	0.0164926	0.53065	0.629408	-0.0380261	0.0710112
P0AAE0	cycA	2	128.8	139.6	102.2	131.9	110.8	130.4	144.2	96.2	99.8	115.1	82.2	133.6	111.9	100.9	114.8	0.0315452	0.346492	0.454457	-0.037362	0.100452
P0AB26	yceB	5	410.6	357.7	276.6	335.1	327.7	238.1	455.4	345.8	302.5	317.4	299.3	522.5	291.6	231.4	254.6	-0.0207585	0.450518	0.55472	-0.0776203	0.0361033
P0AAX3	ybiJ	2	274.6	307.8	223.2	322.7	228.5	245	317	203.3	227.2	216.6	192.1	323.5	236.7	183.6	215.5	-0.0137494	0.550837	0.648255	-0.061553	0.0340542
P60932	uppP	2	87.7	82.3	58.4	44.4	76.9	28.8	88.7	77.6	62.6	55.6	49.5	112.5	72.8	32.1	19.2	-0.158831	0.0924216	0.178697	-0.346918	0.0292567
P75960	cobB	3	129.1	74.1	50.1	72	104	58	109.4	94	51.5	54.1	100.2	130.2	58.3	41.4	54.1	-0.0771817	0.297305	0.403571	-0.228981	0.0746181
P77552	ydhQ	3	129.8	152.3	103.1	141.3	101.9	98.3	123.6	97.3	104	78.2	60.7	115.1	85	62.4	79.2	-0.118144	0.00336623	0.0229056	-0.191023	-0.0452662
P22524	mukE	4	369.4	382.2	261.1	269	336.7	243.3	406.9	304.8	287.7	246.1	208.1	439.3	297.7	145.3	149.1	-0.134392	0.00254283	0.0196689	-0.214218	-0.0545653
P0AEM6	fliA	3	120.2	115.7	75.7	134.9	82.4	85.3	90.7	57.4	84.6	56.2	49.7	85.6	76.5	58.2	63.1	-0.0904679	0.0721575	0.151866	-0.19007	0.00913409
P0A972	cspE	4	1154.3	715.1	470.4	618.7	880.9	506.8	934.2	848.6	586.8	503.1	695.4	1001.3	398.7	311.9	390.3	-0.17386	0.00302328	0.0218145	-0.279547	-0.0681727
P0AFX0	hpf	4	654.3	491.4	315.1	351.7	519.2	278.4	657.8	493.8	439.8	382.9	434.5	805.8	362.4	180.4	213.9	-0.150161	0.0216795	0.0690844	-0.275339	-0.0249831
P77775	yfcH	3	126.1	130	91	77.8	109.6	69.5	140	91.9	98.1	104.1	74.5	174.6	129.3	56.2	49.5	-0.0631347	0.283288	0.388154	-0.183625	0.0573552
P76014	dhaL	4	88.7	67	43.2	52.3	96.7	43.3	82.9	111	48.2	37.2	68.3	112.3	73.5	50.5	46.6	0.0141484	0.858244	0.893457	-0.150983	0.17928
P0AB55	yciI	4	449.8	359.3	233.9	356.3	380.1	261.7	453.2	365.2	270.4	366	398.6	610.5	294.8	217.2	286.3	-0.00350687	0.936784	0.954937	-0.0957186	0.0887049
Q47679	yafV	4	162	161.2	121	115.7	152	108.7	180.8	145.2	131.7	132.9	138.1	275.4	150.5	84.5	95.1	-0.0166123	0.702559	0.773029	-0.107136	0.0739108
P25745	mnmA	4	261.1	224.6	207.2	194.1	204.1	171.4	253.9	216.4	156.5	156.3	191.4	289	195.8	136.1	137.9	-0.0500315	0.106855	0.196203	-0.112095	0.0120316
P0AEJ6	eutB	5	115	100.7	82.8	111.1	98.7	90.7	127	102.5	82.8	95.4	92.9	138.9	104.1	86.9	105.1	0.0741627	0.00923827	0.040954	0.0209998	0.127326
P23908	argE	3	30.6	33.1	37.2	49.7	24.7	34.9	36.7	24.7	26.4	31.9	34.2	35.5	25.8	32.5	43.9	0.0711954	0.197696	0.299189	-0.0410589	0.18345
P22188	murE	5	503.5	486.9	399	568.3	487.4	392.8	550.7	467.6	349.2	397.3	479.1	614.2	456.6	427	465.7	0.0640975	0.0281153	0.0818147	0.00780261	0.120392
P40710	nlpE	4	131	148	105.4	136.9	118.5	94.8	135.8	94.7	102.4	99.1	85.4	137.8	107.7	84.7	77.1	-0.0437796	0.0810705	0.16377	-0.0936156	0.00605641
P0ADT8	ygiM	4	192.4	128.3	83	97.7	124.7	72.8	152.1	117	110.4	110.8	103.8	183.6	76	42.8	50.7	-0.199615	0.00480214	0.0289266	-0.329075	-0.0701548
P33607	nuoL	2	79.7	104.6	77.6	90.1	72	78.4	106.7	64.1	80.7	83.5	59.6	111.5	87.8	67.4	60.3	0.0101394	0.75322	0.815876	-0.0570195	0.0772984
P0C037	ppnP	2	798.6	598.8	374.1	488.2	651.4	360.2	739.7	568.1	536.5	496.1	529.4	900.1	352.2	222.5	303.5	-0.158424	0.00595877	0.0317452	-0.26449	-0.0523579
P0AF03	mog	4	252.8	280.9	202	246.5	227.7	179.4	289.2	225.9	228.1	211.8	167.6	331.5	264.3	156.5	162.9	-0.0142946	0.592422	0.683328	-0.0697345	0.0411452
P0A8G0	uvrC	4	85.2	96.4	68.3	120.1	68.5	93.6	108	66.6	70.6	74.6	66.9	104.7	96.8	84.3	106.3	0.116257	0.00506852	0.0297858	0.0402642	0.19225
P0A921	pldA	4	119.7	130.8	95.4	146.6	105.8	103.1	136.8	94.6	106.1	105	111.1	156.2	122.3	95.8	108.4	0.0595191	0.0164234	0.0582868	0.0124265	0.106612
P0A7Y0	rnc	6	559.6	563.7	429.4	496.5	461.7	379.8	608.6	461.6	426.6	403.9	392.4	677.6	543.8	347.5	382.9	0.00875916	0.646806	0.729749	-0.0309786	0.0484969
P0AEN1	fre	5	190.5	163.1	119.8	151.5	156	96.6	203.7	146.3	112.2	124.8	137	204.3	141	96.9	118	-0.00781447	0.805452	0.856562	-0.073925	0.058296
P0AEJ4	envZ	3	150.6	173.3	147.2	175.8	130.9	140.2	185	123.9	121.2	128.9	107	191.3	157.3	110.4	98.7	-0.0156056	0.558064	0.654631	-0.0708732	0.039662
P23842	pdeA	4	109.5	126.2	119.8	110	101.9	95.3	137	106.9	83.5	90.4	81.4	163.8	131.5	81.3	73.6	0.00186219	0.957181	0.970745	-0.070473	0.0741973
Q46851	gpr	3	98	103.9	93.6	151	87.4	132	117.8	83.6	71.7	93.3	97.6	104.2	83.8	102.6	141.2	0.0913149	0.123461	0.215475	-0.0276996	0.210329
P0A6B4	alr	4	71.1	66.8	60.4	51.2	69.9	38.6	78.9	73.6	48.7	41.7	47.6	90	66.3	45.8	39.4	-0.021206	0.677662	0.75342	-0.127322	0.0849103
P0A9Z1	glnB	5	147.1	135	138.4	171.1	125.6	114.1	181.4	122.7	119.4	131.7	137.1	216.8	138.2	100.4	114.7	0.021083	0.449808	0.5546	-0.0365756	0.0787417
P32662	gph	4	74.2	82.1	74.1	83.7	62	60.4	86.4	55.6	60.6	66.4	59.5	95	73	45.9	61.8	-0.00233459	0.929962	0.953133	-0.0577277	0.0530585
P0AEE3	degS	4	57	57.5	39.2	44.8	45.5	36.2	62.8	49.6	41.9	36.9	36.1	81.3	42.9	35.1	29	-0.04838	0.288647	0.393708	-0.141782	0.0450218
P0AFJ5	phoB	5	211.2	197.4	154.6	207.2	187.7	155	197.7	179.2	160.5	160.1	184.7	215.4	169.1	148.9	167.7	0.027334	0.337165	0.445126	-0.0311989	0.0858668
P37751	wbbK	5	521.6	613	465.7	596.2	467	463.6	602.9	430.8	482.6	420.7	342.8	536.9	472.5	384	442.2	-0.00799996	0.796257	0.848778	-0.072555	0.0565551
P0ACZ4	evgA	4	102.7	131.6	103.2	92.8	83	86.1	135.7	89.8	83.2	72.4	68	119.2	111.3	79.9	90.3	0.0239567	0.5101	0.61104	-0.0513793	0.0992926
P0A8R0	rraA	4	136.9	158.2	120	177.7	125.9	126.4	166.4	101.9	118.4	109	97.8	141.8	171.4	140.1	141	0.0998952	0.0172305	0.0604096	0.0201589	0.179631
P0A6L9	hscB	5	393	290.2	234.6	230.2	307.3	186.1	366.8	308	245.4	245.2	235.7	451.5	266	156.5	163	-0.0741022	0.0937814	0.180579	-0.162253	0.0140489
P31680	djlA	4	361.5	426.5	351.7	352.2	308.8	331	416	290.7	309.2	271	225	391.8	389.2	267.3	256.1	-0.0100592	0.760624	0.820947	-0.078822	0.0587036
P28635	metQ	3	181.7	174.5	146.7	184.3	148.9	143.2	219.2	151	176.9	180.7	165.7	281.2	163.6	120.4	140.8	0.0227484	0.458863	0.562697	-0.0407486	0.0862454
P76115	pqqU	3	24.7	26.7	24.2	33.1	31.7	31.1	39	24.5	30.7	25.7	28.9	36.7	21.1	27.8	27.6	0.034333	0.477492	0.58082	-0.0656684	0.134334
P0AFT2	tcyL	3	125.6	136.6	130.3	216.6	100.1	135.5	157.5	102	98.8	127.8	132.8	131.4	153.3	181.1	204.4	0.187877	0.00422744	0.0269005	0.0682369	0.307517
P36553	hemF	4	164.6	184.1	156.6	188.4	134.3	154.3	192.1	133.8	149.9	153.3	136.6	205.2	218.1	155	168.7	0.10672	0.000771869	0.00879816	0.0519746	0.161466
P22731	livF	4	260.5	225.6	126.6	210.1	232.8	152.9	251.4	217.9	207	219.7	235.5	330.4	206.6	124.8	179	0.0186231	0.686151	0.760058	-0.0772515	0.114498
P19636	eutC	4	320.2	304.5	217.6	260.7	270.9	218.7	340.3	278.4	232.7	246.7	233.1	420.3	268.2	151.5	155.3	-0.0649829	0.0591872	0.133457	-0.132799	0.00283355
P22333	add	5	330.5	296.4	191.3	217.1	284.2	187.6	379	274	256.4	235.8	240.4	411.3	278.1	145.2	154.4	-0.0526253	0.232757	0.340024	-0.142536	0.0372855
P0A7E1	pyrD	3	119.9	125.8	98.5	121.7	103.8	79.5	140.9	97.2	103	100	84.1	148.7	119.6	83.3	89.6	0.0245334	0.297901	0.403593	-0.0237801	0.0728469
P31697	fimC	3	71.6	66.4	56.6	49	63.5	48.4	77	46.7	51.1	49	41.6	79.9	54.7	31.7	35.6	-0.0895636	0.0262886	0.0786484	-0.167145	-0.011982
P0AFH6	oppC	4	325.9	238.8	196.5	201.9	287.3	211.9	304.2	319.2	165	193.1	267.5	354.5	184.5	142.4	167.8	-0.0705955	0.176748	0.272499	-0.176455	0.0352637
P02918	mrcA	3	56.8	85.3	70.1	102.9	47.1	62.4	76.1	47.6	60	52.6	52.9	83.9	79.9	69.3	69.9	0.0950354	0.0462985	0.112786	0.00175867	0.188312
P21156	cysD	5	331.9	1467.9	1829.9	679.4	309.2	787.8	780.2	396.7	371	208.8	109.9	585.8	806.8	703.8	362.1	-0.0774505	0.666632	0.744358	-0.451339	0.296438
P0CG19	rph	3	52.4	51.1	45.4	47.5	37.9	37.2	40.5	28.9	32.6	21	19.7	37.4	26.7	17.4	15.4	-0.268204	1.14273e-05	0.000413669	-0.359344	-0.177064
P0AC81	gloA	5	762.8	468.9	321.3	310.3	766.1	293.9	730.3	685.5	503.2	472.6	576.3	871.7	508.1	204.3	241.8	-0.103333	0.216174	0.32098	-0.273382	0.0667161
P63183	kup	2	58.4	68.8	66.3	94.3	51.4	71.7	72.3	44.5	51.2	47.6	50.4	63.3	64.7	61.1	74.4	0.0740704	0.132597	0.224671	-0.0249882	0.173129
P0ABH0	ftsA	4	235.3	257.5	192.1	179.7	206.7	174.6	282.7	196.8	183	210.9	161.4	304.9	241.6	147.3	112.9	-0.0355162	0.349805	0.458139	-0.113648	0.0426154
P07648	recC	4	215.1	285	221.1	314.5	201.9	265.3	294.1	182.3	187.5	215.5	200.3	279.6	325.2	281.7	283	0.146497	0.00205777	0.0175108	0.0618475	0.231146
P0A6I0	cmk	3	397.1	466.4	373.3	459.5	369.6	333.4	472.4	357.6	358.1	384.4	331.5	536.3	431.8	369.6	406.6	0.0723273	0.00523412	0.0299638	0.0248265	0.119828
P0A998	ftnA	3	327.5	344.2	266.3	444.2	267.7	326.7	358.2	271.6	255.2	286	320.8	345.3	312.6	334.3	412.5	0.109842	0.0179943	0.0619196	0.0214599	0.198224
Q46868	ubiK	6	628.5	548.7	352.9	338.6	522.4	275.8	615.3	515.7	441.3	429.8	430.8	809.1	460.1	207.4	225.5	-0.107641	0.0750501	0.156908	-0.227472	0.0121901
P26647	plsC	4	550.4	509	422.4	357.8	412	353	601.3	361.6	394.6	367.3	284.6	622.5	515.9	238	215.4	-0.0869161	0.0649465	0.14112	-0.17988	0.00604808
P31658	hchA	4	328.4	408.7	351.1	403.5	318.4	358.7	423.9	292.7	347.4	374.3	289	472.3	355	293.5	271	0.0116459	0.702067	0.772957	-0.0517039	0.0749957
P0A8U6	metJ	7	388.5	396.1	289.2	331.4	341	297.1	405.6	322.4	304.7	261.6	272.5	385.2	281.5	227.4	239.8	-0.0578182	0.00862505	0.0391261	-0.0988089	-0.0168274
P0A8V6	fadR	4	296.8	379.6	274.3	438.3	273.8	277.5	362.5	241.4	282.6	252.2	224.2	378.7	300.5	237.4	281.2	0.0119349	0.699546	0.77112	-0.0524119	0.0762817
P0A6T3	galK	4	169.4	183.1	140.6	131.7	159.1	118.1	224.7	159	132.9	147	108.6	237.4	173.8	77	74.9	-0.0890647	0.0752333	0.156908	-0.188285	0.0101553
P42599	ygjR	3	122.2	111.4	84.7	111.6	119.4	96.2	135.5	119.9	90.3	106	113.7	156.1	105.7	82.5	106.5	0.0483727	0.147268	0.239923	-0.0189363	0.115682
Q46845	yghU	4	157.3	120.8	94.1	150.7	122.3	102.6	155.6	115.1	108.2	126	115.6	190.9	112.7	85.2	118	0.0248302	0.448045	0.553735	-0.0428081	0.0924686
P06992	rsmA	4	128.8	97.9	77.4	88.8	104.3	67.9	141.4	98.4	65.7	70.6	79.9	154.3	92.3	48.7	56	-0.076073	0.131153	0.222689	-0.177402	0.0252563
P76446	pdeN	4	280.9	380.2	317	351.7	233	296.5	375.2	233.3	277.2	266.4	207	348	356	253.5	246.2	0.0263879	0.486951	0.588765	-0.0521765	0.104952
P0A9S7	livG	4	291	321.6	180.9	494.5	257.6	262.4	321.8	222.2	239.7	295	340.8	321.9	249.5	279.9	419.3	0.124297	0.0426012	0.107244	0.00468034	0.243913
P75958	lolE	4	174.8	107.6	82.1	91.9	162.3	74.7	171.9	167.9	100.1	106.1	122.9	241	108.2	64.9	78.9	-0.0407575	0.567166	0.663588	-0.18854	0.107025
P0AF20	nagC	4	303.6	277.9	202.6	176.1	255.2	159.7	318.2	234.3	227.6	238.6	201.7	405.6	297.6	115.4	122.5	-0.0663052	0.240032	0.347364	-0.181441	0.048831
P64606	mlaE	4	41.7	61	68.5	87	37.1	60.7	60.5	36.3	42.8	41.7	44.8	53.6	60	57.9	69.5	0.10963	0.0875052	0.17197	-0.0180386	0.237298
P37645	yhjG	4	114.8	148	111.6	145.8	117.1	107.7	131.3	89.8	106.8	101	83.2	135.3	140.4	101.8	112.8	0.0572401	0.0965325	0.18308	-0.0114726	0.125953
P0AFA7	nhaB	4	372.5	380.3	296.8	265.5	317.5	204.6	436.1	274.2	289.3	264.7	215.2	510.5	339.4	160.6	139.6	-0.109855	0.0359149	0.0948993	-0.211542	-0.00816835
P09833	modC	4	391.7	444.8	304.1	453.2	356.1	325.6	507	344.9	355.2	371.7	291	595.7	625.8	274.4	266.5	0.0512191	0.208492	0.311877	-0.031595	0.134033
P13482	treA	3	99.2	90.5	63.5	56.9	88.9	49.9	106.5	94.5	88.4	82.9	86	144.5	72.5	25.9	46.6	-0.127131	0.113186	0.202438	-0.287907	0.0336442
P0AAT4	ybdG	5	217.2	259.8	196.4	222.2	213.1	198.8	270	187.2	181.9	199.6	154.6	278.8	253.5	182	193.1	0.0500223	0.0515454	0.121639	-0.000377743	0.100422
P0AAA1	yagU	4	51.7	48.6	30.1	56.7	49.4	45.9	68.5	53.9	42.4	50.9	45.9	75.1	78.3	49.2	53.8	0.168629	0.000273325	0.00430189	0.0914189	0.24584
P0AFD6	nuoI	4	175	199.5	193.8	203.2	133.4	162.2	179.1	119.2	133.1	109.9	116.2	161	150.4	137.6	161.4	0.00350164	0.941307	0.958249	-0.0956834	0.102687
P45568	dxr	3	182.2	172	141.9	114.3	174.1	96.2	207	158.5	138.1	138.8	123.7	273.9	169.7	67.8	73.1	-0.096898	0.110361	0.199354	-0.218398	0.0246017
P04994	xseA	3	39.8	51.1	44.8	42.5	31.1	35.3	37.2	31	28.3	28.9	27.2	40.2	36.3	23.7	28.2	-0.064686	0.103127	0.192037	-0.143999	0.0146269
P68699	atpE	3	1158.8	1028.9	745.1	1047.5	811.5	814	1085.4	747	797.7	733.4	651	1059.1	880	757.6	671.8	-0.00101551	0.971973	0.979549	-0.0612982	0.0592672
P07014	sdhB	4	147	128.3	116.5	72	108.5	69	151.7	102.8	100.9	82.8	90.2	198.3	110.8	61.5	57.8	-0.0834227	0.151587	0.244321	-0.200825	0.0339799
P0A7C2	lexA	3	374.8	424.4	323	208.5	164.9	150.1	166.2	137.6	121	96.1	112.2	150.7	90.3	74.7	104.9	-0.354084	0.000146925	0.00277015	-0.506264	-0.201905
P0AEF0	dnaC	4	75.7	94.7	72.6	52	70	59.3	110.3	79	65.7	63.5	45.2	113.9	87.8	50.1	31.3	-0.0723808	0.26852	0.376761	-0.206175	0.0614137
P38134	etk	3	92.3	100.3	77.9	127.6	68.1	80.4	85.2	65.8	74.1	72.3	58.6	75.6	70.1	73.5	76.7	-0.000867093	0.984227	0.988597	-0.092346	0.0906118
P0ACU7	yjdC	3	122.1	137.9	92.1	151.4	101.4	120.9	148	97	102.7	107.3	106.7	146.7	130.7	114.1	145	0.112121	0.00206067	0.0175108	0.0473231	0.176919
P40191	pdxK	4	113.3	109.1	73.5	201.1	85.4	119.1	111.8	70.8	74.4	97	125.1	112.7	96.2	123.7	171.7	0.165733	0.0254323	0.0766969	0.0231339	0.308333
P0AFC7	nuoB	5	594.5	592.1	454.2	214.4	418.2	232	510.9	427.7	350.5	320	275.3	685.6	390.6	143.1	127.2	-0.236774	0.00665806	0.033155	-0.39798	-0.0755666
P0AAH8	sapF	4	339.4	421.5	320.7	475.1	293.8	350.1	413.3	264.1	295.8	350.7	326.8	446.6	425.9	382.7	387	0.11757	0.00287748	0.021086	0.0465752	0.188564
P0A7L3	rplT	7	617	878.8	801.7	735.9	488.4	654.2	745.8	470.6	533.1	475.4	423.2	698.2	602.4	557.4	554.8	-0.00774023	0.8825	0.912236	-0.116928	0.101448
P75798	gsiC	4	107.2	126.8	119.9	150.7	90.8	134.2	133.5	83.2	93.7	95	100.3	119.4	112.4	114	140	0.0875979	0.0790393	0.162201	-0.0113825	0.186578
P0AD05	yecA	2	136.7	174.8	152.7	274.9	117.3	134	147.5	94.1	96.1	90.8	113	132.4	105.5	105.2	138.9	-0.0274165	0.647097	0.729749	-0.151908	0.0970752
P0AB61	yciN	3	121.1	132.9	101.7	69.9	103.6	65.9	145.4	106.2	106.5	91	78.6	172.9	115.7	55.7	38.8	-0.116614	0.0946427	0.181082	-0.255734	0.0225055
P0AFD4	nuoH	4	190.4	166.9	134	188.5	134.6	168.3	200.2	130.9	133.1	136.2	126.3	248.3	182.7	141.4	136.2	0.0566559	0.0535301	0.124537	-0.000969508	0.114281
P75830	macA	4	151.5	144.6	130.6	190	129.5	139.3	169.2	109.1	111.6	119.3	123.4	175	149.5	123.7	134	0.0582637	0.0514162	0.121493	-0.000403422	0.116931
P0ABG4	ftsW	3	165.9	223.6	176	236	159.3	183.9	199.5	112.6	139.9	136.9	130.4	173.2	131.8	140.8	156.2	-0.021329	0.641191	0.725199	-0.116456	0.0737977
P0A720	tmk	4	305.8	390.5	317.9	445.4	321.6	308	446	308.5	336.8	349	349	483.3	453.9	345.5	423.3	0.134903	7.60023e-05	0.00171058	0.0805268	0.18928
P27127	waaB	3	129.8	140.3	129.6	114.9	107.6	89	151.4	108.5	113.5	98.7	89.2	193.3	137.5	77.2	76.6	-0.027693	0.447443	0.553735	-0.103028	0.0476418
P77475	yqaB	2	37.2	35.6	40.5	54.6	28.1	41.1	39.3	31.9	23.6	31.3	34	36.5	34.3	37.5	48.3	0.0880098	0.110353	0.199354	-0.0223425	0.198362
P0A6Y1	ihfB	3	140.7	89.5	55.7	83.8	119.8	72.1	132.7	110.3	81.1	80.9	136.4	168.4	83.7	52	70.9	-0.0210807	0.762788	0.822056	-0.166545	0.124383
P0AGH1	yhhJ	3	57.2	65.1	67.4	75.4	54.1	63.8	82.9	52.7	56	49.7	46.8	83.6	68	46.8	49.9	0.00786935	0.809235	0.859575	-0.060055	0.0757937
P06129	btuB	3	16.2	20.4	14.2	33	15.4	22.9	26.3	21.9	17.8	17.5	20.1	21.3	26.2	17.9	18.5	0.0904795	0.0908221	0.176193	-0.0160905	0.197049
P0AFF2	nupC	3	119.8	100.8	89.9	111.9	121.2	92.3	131.7	115.5	83.4	85.8	97	157.1	99	72.3	81.1	-0.00680735	0.835119	0.877796	-0.0749738	0.0613591
P37690	envC	3	135.8	172.2	131.4	168.5	116.9	113.1	174.4	123.8	125.9	131.5	126.7	202.2	165.2	115.3	149.4	0.0821332	0.00310346	0.0220803	0.032028	0.132238
P0AE39	ypdB	3	110.1	97.4	87.5	89.2	92.6	72.5	122.5	86	65.4	87	66	140.1	87.4	56.1	60.5	-0.0450892	0.205194	0.308216	-0.117437	0.027259
P37617	zntA	3
P32684	rluF	5	388.8	371.9	255.7	261.2	304.8	217.4	392.5	310.4	286.8	257.1	246.1	503	284.4	149.9	140.5	-0.127174	0.00891582	0.0402435	-0.217816	-0.0365318
P0AES2	gudD	4	21.5	16	11.2	13.3	21.4	10.6	22.1	18.6	13	14.2	12.6	18.9	10	5.4	9.8	-0.188394	0.0150988	0.0562443	-0.335209	-0.041578
P77265	mdlA	3	177.6	217.5	154	218.5	172.4	173.7	232.7	164.3	155.7	159.4	148.7	227	193	148.2	181.1	0.0505721	0.0438917	0.109126	0.00156212	0.099582
P37745	rfbC	3	268.7	328	243.4	391.9	221.9	298.7	283.5	201.7	222.1	242.6	273.4	264.5	251.5	313.5	408.5	0.121724	0.0508021	0.120672	-0.000478552	0.243927
P37750	wbbJ	3	247.8	180	131.9	137.9	186.3	121.7	212	201.7	133.8	120.2	164.4	269.2	121.1	74.6	92.7	-0.141035	0.0140607	0.0543219	-0.249563	-0.0325065
P69828	gatA	3	398.5	311.8	198.2	222.8	366.3	194.4	421.7	331.2	291.4	271.7	257.7	462.6	242.2	121.3	136	-0.144827	0.0241278	0.0742708	-0.268128	-0.0215262
P15005	mcrB	4	98.4	113.9	85.2	109.3	85.5	82.9	111.7	74.3	69.8	74.2	91.4	106.1	93.4	67.6	90.3	0.0266945	0.361599	0.469492	-0.0335283	0.0869173
P08244	pyrF	5	112.1	91.1	76.7	71.8	95.2	72.8	135.6	96.8	84.9	83.3	89.7	159.4	71.4	47.5	56.1	-0.0836537	0.114161	0.203609	-0.189755	0.0224473
P43533	flgN	3	520.9	418.2	272	243	381	192.3	346	262	236.1	131.1	126.3	283	145	57.3	56.4	-0.497864	1.82972e-07	1.74305e-05	-0.61975	-0.375978
P0ACN7	cytR	3	84.1	109.1	90.6	117.8	82.6	85.7	100.5	65.2	80.3	86.4	71	119.8	121	104	127.9	0.164522	0.000645191	0.00783755	0.0818314	0.247212
P30864	yafC	5	218.2	181.7	120	162.7	201.3	120.9	238.9	168.9	163.2	154.8	158.8	281.7	163.9	105.7	114.6	-0.0270775	0.498385	0.598988	-0.109887	0.055732
P67244	yqhA	2	537.9	430.5	272.7	255	449.3	250.4	514.5	415.6	357.8	373.7	316.9	658	349.6	153	164.2	-0.143899	0.0348654	0.0928035	-0.276228	-0.0115703
P45579	hcxA	3	174.9	168.5	125.5	134.7	154.5	108.5	205	148.4	153.6	143.5	127.6	251.6	119.9	77.7	96.6	-0.0813078	0.05442	0.125681	-0.164352	0.00173605
P06282	cdh	5	94.6	81.2	57.7	58.3	94.8	47.1	86.5	84.5	44.9	54.6	66.5	100	68.3	33.4	35.9	-0.11175	0.0769148	0.159468	-0.237032	0.0135313
P77376	ydgJ	3	177.2	181.8	110.5	147.5	149.2	118	206.5	148.3	133.9	147.6	141.3	252.8	147.1	93	116.9	-0.00710797	0.831988	0.875522	-0.0769368	0.0627208
P42604	uxaA	3	95.6	161.6	119.9	95.7	95.4	98.1	117.2	80	84.4	88	58.9	120.3	102.9	76.6	68.7	-0.0482116	0.303532	0.409323	-0.144306	0.0478824
P39337	yjgM	3	99.2	119.3	72.8	79.6	88.2	81	127.8	76	88.4	94	66.9	119.5	130.5	72.5	65.2	0.0448283	0.270774	0.378596	-0.0384422	0.128099
P68739	nfi	3	10.8	20.5	22.1	27.3	12.6	18	20	14.6	9.8	13	18.9	30.9	19	13.6	25.1	0.109332	0.155632	0.248846	-0.0461544	0.264818
P39396	btsT	3	400.8	979.5	1011.7	82.5	1018.1	485.9	403.9	668.6	927.1	1028.2	861.9	709.7	552.1	463.5	388.5	0.00751535	0.961816	0.973389	-0.31988	0.334911
P0ACN4	allR	3	337.3	414.2	332.3	462.6	347.2	359.3	415.3	286	318.2	310.8	297.8	401	447.7	387.1	434.8	0.12107	0.00476134	0.0288228	0.0426471	0.199493
P0ADX1	yhfA	4	100.4	76.6	69.8	55.2	84.6	55	103.5	74.4	60.1	58.7	54.5	99.7	78.4	41.9	42.5	-0.0736375	0.132813	0.224671	-0.172176	0.0249012
P0AGE6	chrR	4	380.7	429.7	261.1	560.7	348.6	429.1	440.2	303.8	326.5	414.6	428.2	419	356.8	407.5	588	0.141032	0.0161053	0.0579287	0.0298407	0.252222
P11447	argH	3	45	46.6	38.9	70.7	44.9	62.3	59.9	42.1	41	47.7	49.9	60.4	43.8	47.5	69.2	0.110935	0.0286528	0.082582	0.0131196	0.20875
P0A8H6	yihI	5	154.5	130.7	100.6	50.5	124.4	61.4	127	118.2	118.3	94.3	73.5	179.5	103.7	31.1	22.7	-0.277773	0.013916	0.0541675	-0.491135	-0.0644116
P32695	dusA	4	159.8	154.4	103.3	110.2	146.4	102.2	161.4	142.2	130.8	122.5	116.1	200	168.1	86.5	79.5	-0.00797559	0.850749	0.888549	-0.0963312	0.08038
P31473	ravA	3	82.2	89.5	75	110.3	61.5	95.5	97.6	60.6	67.8	72.9	75.2	88	95.4	91.1	115.8	0.146466	0.0040019	0.0258694	0.0539171	0.239015
P0A763	ndk	3	283.6	294.7	173.9	324.9	240.9	258.3	344.5	218.1	248.7	290	256.4	405.5	338.8	256.7	333.6	0.148835	5.07108e-05	0.00125735	0.0910807	0.206589
P15078	cstA	3	60.5	74.9	72.9	117.8	61	86.3	78.7	54.3	55.1	73.8	73.4	72.3	76.8	84.2	101.3	0.145984	0.0157517	0.0571353	0.0313499	0.260617
P0A6A6	leuC	2	369.4	296.3	208.7	210.2	134.6	120.8	103	71.9	91.2	54.4	50.8	74.6	31.5	33.9	36.2	-0.631542	3.83256e-07	2.84551e-05	-0.79498	-0.468104
P0ACK5	deoR	3	124.8	132.5	85.7	104	91.5	111	146	103.7	97.2	108.8	80.6	193.9	138.2	71.2	59	-0.0203455	0.670282	0.747511	-0.119726	0.0790347
P0A780	nusB	3	100	127.6	99.3	138.7	89.7	92.9	119.6	86.5	83.6	91.5	70.5	144.7	151.9	113	104.6	0.124636	0.00364447	0.0241629	0.0469051	0.202367
P0C8J6	gatY	3	593.4	327.8	177.2	246.1	502.3	161.2	527.8	452.2	303.9	276.7	435	676.5	208.9	97.2	147.2	-0.211909	0.0509965	0.120816	-0.424852	0.00103424
P0ABV6	tolR	3	79.3	75.2	54.4	67.9	59.3	43.7	82.8	50.2	65.8	53.4	43.4	92.4	61.6	37.7	31.8	-0.092972	0.0468815	0.113703	-0.184498	-0.00144566
P0A9D4	cysE	2	352.4	382.9	276.5	333.2	336.9	262.2	383.8	303.8	307.7	249	260.4	394.9	330.1	220.6	233.3	-0.0255508	0.233125	0.340287	-0.0692404	0.0181389
P0A8I3	yaaA	3	240.9	240	162.5	292.1	206.2	192.8	298.2	195.1	215.2	218.6	203.8	351.4	235.3	171.7	206.4	0.0508841	0.0607498	0.135379	-0.00258209	0.10435
P0ADB1	osmE	2	156.7	134.2	106	64.7	121.7	58.7	160.8	109.1	104.2	121.8	92.5	208	83.5	37.8	26	-0.264312	0.0103085	0.0442143	-0.457212	-0.0714119
P64585	yqjE	3	442.2	300	184.7	149.5	490.3	178.5	375.1	403.6	283.5	250.3	403.4	503.5	158.1	84.8	142.7	-0.218579	0.0384941	0.0995263	-0.424078	-0.0130805
Q93K97	nudF	4	383.1	363	232.6	378.6	295.2	261.7	375.8	267.7	282.1	291.4	279.8	393.7	319.9	262.6	323.1	0.0542287	0.0362365	0.0954703	0.00393263	0.104525
P37128	nudK	2	45	24	11.5	15.1	30.4	10.4	31.8	34.8	24.2	21.5	28.2	46.5	15.5	2.9	5.9	-0.37782	0.0217297	0.0691228	-0.692922	-0.0627184
P0C8J8	gatZ	4	1112.1	812.2	369.8	787.9	458.6	390.4	369.9	232.2	270.6	162.5	206.6	213	76.9	67.8	103.1	-0.685836	3.47278e-08	6.28574e-06	-0.834567	-0.537105
P0ADS2	zapA	2	98.8	111.6	89.1	90.3	98.8	68.4	126.5	82.4	102.9	85.3	82.7	139.2	119.8	73.1	67.9	0.0272686	0.432426	0.539043	-0.0444703	0.0990076
P0AEI1	miaB	3	218.6	312	243.9	171.8	122.9	130.1	125.6	71.6	96.9	45.9	40.6	70.6	44.8	39.9	43.1	-0.532264	8.78942e-06	0.00035353	-0.709137	-0.355391
P39161	uxuR	4	124.7	138.5	111.5	136.6	115.3	96.9	144.1	94.9	117	90.7	85	164.3	99.1	79.8	93	-0.0372268	0.176425	0.272465	-0.0930048	0.0185512
P0AAH4	sapD	4	225.4	306.7	209.2	318.4	187.8	260.2	263.9	170.7	202.6	198.5	176.9	221.8	241.2	214.2	280.1	0.0676112	0.177212	0.272518	-0.0338881	0.16911
P0ADQ7	ygaM	2	254.9	256.3	184.2	164.7	218.2	148.3	222.9	172.4	203.5	190.6	163.2	245.7	138.3	86.9	118.1	-0.1548	0.000462211	0.00648528	-0.229772	-0.0798269
P0AGB0	serB	4	186.9	178	131.3	133.9	147.5	137.1	202.1	149.8	135.5	136.1	112.2	193.1	151.5	92.8	105.4	-0.0461301	0.0951444	0.181658	-0.101254	0.00899396
P09158	speE	3	116.9	58	39.2	27.5	111.4	25.8	109.6	99.4	52.8	68.8	75.4	141.2	47.4	12.8	17.6	-0.279373	0.067802	0.145233	-0.581697	0.0229507
P0AC19	folX	3	412.2	446.2	301.6	421.9	359	275.4	450.5	300.9	371	343.4	273.7	523.6	411.6	299.8	263.2	0.0141078	0.60711	0.696369	-0.0428757	0.0710913
P0A9M5	gpt	4	81.1	82.4	74.7	89.1	79	67.9	94.8	85.4	63	72.2	77.5	111.6	81.7	56.1	76.3	0.0348317	0.246491	0.354086	-0.0265235	0.0961869
P0A8C4	ygfB	2	142.5	140.6	112.3	183.4	84.2	83.4	143	69.9	104.3	95.2	72.6	122.8	109.7	91.7	96.5	-0.00619801	0.896179	0.924264	-0.105237	0.0928409
P0A6S3	flgI	4	190.6	104.6	56.1	79.7	120.9	42.8	137.7	110.1	83.1	63.1	80.6	167.6	73.7	15.2	29.1	-0.330733	0.00789331	0.036739	-0.561934	-0.099532
P0AAS7	ybcJ	3	87.5	67.9	49.1	48.4	66.1	39.2	83.7	53.3	49.1	46.7	44.7	98.6	55	29	30.6	-0.118017	0.0432508	0.108427	-0.231994	-0.00404058
P76576	yfgM	5	192.1	149.9	87.3	95.7	178.6	73	185.9	162.8	125.8	103	122	206.8	102.1	45.5	47	-0.207881	0.0138716	0.0541111	-0.367468	-0.0482943
P04995	sbcB	4	136.9	129.1	100.5	143.6	120.9	96.1	157.3	125.5	110.4	127	127.3	159.3	132.2	91.7	128.7	0.0634811	0.0334229	0.0912451	0.00564154	0.121321
P46125	yedI	2	64.9	81.4	66.4	105.1	67.2	73.6	93	55.5	71.2	67.4	67.3	91.9	67.4	76.7	88	0.0918108	0.0330486	0.0904962	0.00836354	0.175258
P31545	efeB	4	69	74.4	74.4	75.8	44.2	44.9	51.1	27.5	39.5	30.7	33.2	41.4	25.3	29.7	43.8	-0.188863	0.010487	0.0445655	-0.327091	-0.0506344
P03007	dnaQ	2	61.3	70.7	62.3	65	34	43.9	48.8	35.2	30.2	32.9	27.4	46.8	32.9	25.8	25.8	-0.194201	0.000582941	0.00744132	-0.290702	-0.0977
P0A7N4	rpmF	3	12	7.9	7	5.8	38.7	9.8	10	25.4	5.9	3.7	18.4	7.2	4.6	6.4	11.6	-0.101207	0.525449	0.625773	-0.431517	0.229103
P60651	speB	3	253.5	100.2	56.5	89.5	503.3	107.4	118.8	354.8	118.9	88.8	514.9	197.6	59.7	85.3	187.7	-0.0140448	0.937544	0.954955	-0.38785	0.359761
P0AEX5	prkB	3	119.4	98	89.4	78.3	82.1	78.2	116.7	75	87.2	86	67.3	130.3	112.5	51.7	50.4	-0.0532996	0.238148	0.346141	-0.145465	0.0388658
P76187	ydhF	4	144.5	134.8	97.6	113.5	128.5	79.8	162.7	133.6	123.5	106.3	107.7	198.3	136.8	59.4	62.3	-0.0743993	0.162024	0.256922	-0.181948	0.0331497
P45522	kefB	2	71	94.3	96.1	126.4	64.1	86.4	96.1	57.7	68.1	65.6	68.4	86.8	90.6	90.5	101.6	0.105787	0.0555535	0.127766	-0.00282568	0.214399
P0AAF6	artP	2	63.1	76.1	61.8	60.2	65	56.1	83.3	55.9	65.8	58.1	43.5	88.8	77.2	47.3	48.6	0.0110004	0.759844	0.820947	-0.0639438	0.0859446
P0A742	mscL	4	228.8	189.6	125.7	178.7	183.1	145.4	229.5	176.9	134.2	170.8	186.5	266.3	146.5	117.6	150	-0.00293017	0.936999	0.954937	-0.0802407	0.0743804
P03004	dnaA	4	370.9	468.5	382.7	451	358.7	387.5	451	306.4	350.4	302.4	280.5	420	439.5	344.7	361.8	0.0434823	0.239969	0.347364	-0.0320122	0.118977
P24216	fliD	2	166.9	199.2	136.2	109.2	117.6	112.3	128.1	80.2	94	62.3	58.1	90.9	126.6	72.2	77.7	-0.121127	0.0851916	0.168705	-0.261052	0.0187973
P76397	mdtA	3	70.9	81.2	74.7	91	56.1	73.8	73.7	65.3	62	66	70.7	75.7	83.4	60.3	64.1	0.0471056	0.188959	0.28765	-0.0256451	0.119856
P0A6W0	glsA2	3	74.4	80.2	59.7	93.1	63.6	71.9	75.8	50	59.6	69.3	67.1	90.4	78.9	72.5	77.9	0.108697	0.00329962	0.0227565	0.0418299	0.175564
P0ADS9	yggN	4	124.7	89.7	61.6	47.4	92.3	37.5	121.8	106.7	63.9	63	62.2	142.8	55.7	22.6	29.5	-0.243219	0.0151021	0.0562443	-0.432767	-0.0536705
P39377	iadA	4	95.3	86.6	53.9	103.8	87	82.4	93.2	65.6	53.8	77.1	107.3	99.5	80.4	76.3	106	0.122573	0.024401	0.0747305	0.0179836	0.227162
P0AD59	ivy	3	68.5	83.3	50	105.8	62.8	57.9	74.7	61.4	72	71.3	71.7	101.9	56.1	46.1	62.4	-0.000301001	0.994431	0.996693	-0.0902464	0.0896444
P0AEH5	elaB	3	79.7	69.4	50.5	37.7	63.2	38.1	68.6	75.2	56.5	57.7	63.6	100.3	28.7	12.2	11.9	-0.398226	0.00113488	0.0116712	-0.611959	-0.184492
P39177	uspG	4	86.8	63.9	48	75.6	83	48.6	82.2	78.3	55.4	47.6	70	96.3	58.3	59.3	59.5	0.0298087	0.543391	0.641159	-0.0718997	0.131517
P64499	yebO	3	160	164.9	118.7	75.3	117.7	69.1	150.9	111	118.6	74.4	58.8	149.1	69.7	42.4	32.5	-0.311647	0.000102859	0.0020686	-0.440973	-0.182321
P15977	malQ	3	196.3	232.4	203.1	315.6	181.8	246.3	235.7	172	160.4	205.2	225.1	210.1	194.1	239.7	311.6	0.121033	0.0504627	0.120023	-0.000274876	0.242341
P0AF67	tsaE	2	54	71.4	47.9	77.4	51.5	61	52.5	41	47.6	48	54.1	60.5	58.4	69.6	90.5	0.156265	0.00940968	0.0412775	0.043913	0.268617
P38521	yggL	5	394.1	220.8	112.8	216.7	415.9	163	236.3	353.8	159.1	170.9	406.1	324	118.9	120.2	176.2	-0.0995874	0.336462	0.444894	-0.312524	0.113349
P64624	yheO	3	145.6	199.7	158.2	232.2	120.3	161.4	205.1	129.8	140	162.7	155.4	204	208.3	186	183	0.13503	0.00219359	0.0181179	0.0563602	0.2137
P0AEF8	dppB	2	137.7	160.2	136.3	235.4	137.4	149	178.4	96.7	127.1	142.8	158.8	171.8	148	134.9	174.1	0.0900718	0.0607578	0.135379	-0.00457391	0.184717
P27247	plsX	3	132.5	133.6	114.8	134.7	108.2	103.8	149.4	120.9	107.9	111.4	102.2	177.2	116.8	96.4	116.6	0.0334123	0.169403	0.26494	-0.0157903	0.082615
P0ABZ4	kdsC	3	15	20.5	14.1	18.3	9.5	20.6	14.2	6.9	11.3	13.3	13.4	18.3	11.1	20.3	23	0.118008	0.150284	0.243087	-0.047503	0.283519
P25522	mnmE	3	73.3	93.7	74.4	73.6	78.6	65.2	92.8	73.9	65	70.1	57.6	113.3	90.9	60.4	62.9	0.0365113	0.24159	0.348985	-0.0271086	0.100131
P0AC23	focA	2	74.4	61.9	43.2	43.8	64.1	30	77.2	64.3	53	43	63.7	103.5	44.8	22.5	29.4	-0.133269	0.0859301	0.169887	-0.287619	0.0210806
P62617	ispF	3	69.9	26.8	14.4	11.4	58.8	6.7	45.6	63	20.4	16	51.3	67.9	15.5	7.9	9.7	-0.260475	0.157842	0.25149	-0.633018	0.112069
P37685	aldB	2	146.2	154.9	120.2	167.7	139.7	149	178.7	141	133	146.7	132.1	176.8	127.4	113.8	144.7	0.0332977	0.279426	0.386078	-0.0297227	0.096318
P0AA91	yeaY	3	29.4	42.2	32.1	55.3	34.9	32.3	38.2	28.3	30.9	30.1	36.8	45.2	36.1	36.8	39.6	0.0935437	0.0289697	0.0832305	0.0108732	0.176214
P0A7T7	rpsR	3	250.7	255.3	195.9	211.1	176.5	164.5	210.4	159.7	129.2	137.7	158.2	218.5	145.1	118.9	151	-0.0822871	0.020093	0.0660043	-0.149888	-0.0146867
P75809	ybjI	3	47.5	48.8	39.5	83.7	49.4	50.6	50.5	41.8	48.2	46	56.6	58	45.1	50.2	62.8	0.0999544	0.0486306	0.116739	0.00067718	0.199232
P0C0K3	srkA	3	87.5	98.2	79.1	62.5	84.8	71.6	110	66.8	73.8	70.8	56.5	115.2	115.7	67.3	56.7	0.0386911	0.378181	0.486272	-0.051754	0.129136
P37692	waaF	4	187.1	180.7	152.3	133.5	159.2	137.6	206.7	158	148.6	148.1	116.6	255.9	197.2	105.8	88.7	-0.0314379	0.44722	0.553735	-0.116917	0.0540416
P23485	fecR	2	19.4	18.9	14	2.8	15.6	5.4	18.2	18.1	12.5	10.8	7	21.4	10.2	3.3	4.1	-0.296657	0.0497308	0.118794	-0.592921	-0.000393206
P75829	ybjX	3	249.1	127.2	78.9	81.9	199.6	73.3	154.5	165.8	88.9	44.3	68.1	106.5	26.9	15.8	16.8	-0.653066	2.55644e-06	0.000128532	-0.849052	-0.45708
P0A935	mltA	2	82.6	85.9	58.6	46.6	76	50.5	88.5	67.2	55.5	57	55.4	87	39.2	23.9	33	-0.218779	0.000505501	0.00693149	-0.325785	-0.111772
P17115	gutQ	4	514.3	579.3	451.9	603.2	500.3	440	606.4	442.1	448.5	438.6	395.9	598.3	604.4	492.1	505.1	0.0828664	0.00720711	0.035019	0.0257549	0.139978
P24186	folD	4	208.6	227.1	187.4	186	202.3	168.6	239.3	163.2	180.7	169.3	146.3	230.2	226.9	166.1	182.8	0.0503353	0.070304	0.14928	-0.00468157	0.105352
P0AFC3	nuoA	2
P0A7J0	ribB	3	485.1	474.6	264.7	202.3	381.3	245.7	431.8	305.8	312.6	200.7	158.4	381.1	142.4	67.2	85.2	-0.435339	8.18102e-07	5.2488e-05	-0.554743	-0.315936
P33018	yeiG	2	50.2	50.9	49.6	79.6	38	62.6	56	40.6	35.8	56.4	58.1	50.6	52.4	63.3	77.4	0.158191	0.0133018	0.0522261	0.0376375	0.278744
P31064	yedE	4	164.9	149.5	120.2	92.9	134.9	79.2	188.8	145	108.2	120.1	124	225	106.3	59.3	57.5	-0.138755	0.0314963	0.0875399	-0.26357	-0.0139401
P69222	infA	2	66.4	86.8	69.5	130.8	52.4	69.4	75.8	47.1	59.1	63.4	55.9	71.7	60.5	56.8	61	-0.00538864	0.907204	0.932976	-0.101785	0.0910076
P76193	ynhG	2	236.2	368.4	298.1	393.8	225.7	348.1	328.1	228.3	242.6	303.1	268.3	313.1	348.1	375.1	405.8	0.158559	0.00913358	0.0407187	0.0451067	0.272011
P00895	trpE	3	113.4	91	54.8	143.4	78.1	80	109.3	68.9	68.7	92.5	80.3	80.7	55.3	52.9	79.3	-0.0477466	0.394592	0.503321	-0.163381	0.0678873
P37649	pdeK	3	56.2	68.6	60.1	91	47.8	65	70.9	49	49.8	53	54.6	72.7	73.2	66.9	74.8	0.124537	0.00425057	0.0269005	0.0451702	0.203903
P0A6R3	fis	2	147.3	112.2	61.4	80.3	123.4	68.6	112.4	105	74.7	67.6	89.2	137.9	49.2	33	48.7	-0.222812	0.00238201	0.0189099	-0.354026	-0.0915981
P76113	curA	3	90.7	114.7	89.6	117.7	82.1	107.4	103.5	70.4	81.4	87.3	80.5	87.7	72.7	78.1	112.5	0.0283271	0.567617	0.663686	-0.0745051	0.131159
P32705	actP	3	139.8	197.7	156.5	237.6	129.4	141.5	189.8	107.6	144.4	158.3	149.1	220	173.1	153.1	186.8	0.104893	0.018627	0.063148	0.0199469	0.189839
P30014	rnt	3	41.8	57.8	27.6	72.6	44	45.8	56.7	34.9	43.5	41.7	39.5	40	51.2	53.6	84.5	0.18334	0.00899693	0.040408	0.0524752	0.314204
Q46948	yajL	2	14.6	21.7	16.6	26.6	20.2	20.3	20.7	15.4	16.2	13.5	12.6	15.1	21.3	20.8	22.4	0.0958488	0.109201	0.198893	-0.0239111	0.215609
P24203	yjiA	2	187.3	244	191.7	183.3	195	171.2	232.9	192.6	218.6	195.2	163.2	269.5	201.9	155.1	173.7	0.0228634	0.445425	0.552205	-0.0390526	0.0847793
P0A9H1	mug	3	512.9	529.8	376.2	595.7	391.4	358.5	560.6	355.8	405.7	397.1	382.8	604.8	449.8	357.6	412.8	0.0293911	0.217249	0.322047	-0.019095	0.0778772
P28861	fpr	3	494.2	545.6	433.9	595.7	414.5	447.2	569.8	395	417.2	501	459.7	601.5	529	483.5	596.9	0.115359	0.00151892	0.0143189	0.051207	0.179511
P0A9B6	epd	3	122	126.1	77.3	127	96	71.4	119.1	84.7	86.9	86.3	78.1	111.1	87.3	71.7	72.8	-0.0325073	0.259533	0.366709	-0.0914318	0.0264171
P76149	sad	3	84.5	66.3	50.5	80.1	67.7	48	92.2	72.8	61.7	56.8	66.3	102.9	49.9	29	44.6	-0.11084	0.0400397	0.102361	-0.215986	-0.00569374
P30138	thiF	2	80.4	94.8	74.3	69.8	52.6	47.4	46.5	42.6	53	38.3	42.4	45.6	44.6	32.8	43.7	-0.149802	0.0142474	0.054618	-0.265345	-0.0342588
P0C0R7	rlmE	3	90.1	129.9	87.4	122.9	89.1	95.9	124.6	79	88.7	85.5	83.7	114.3	104.3	100.8	104.8	0.082278	0.0266691	0.0793933	0.0107978	0.153758
P0A840	surE	3	36.6	42.4	31.1	60.5	29.5	42.4	46.6	27	35.6	38.8	32.5	43.8	43	47.7	59.3	0.167595	0.00252041	0.0196299	0.0681629	0.267028
P64604	mlaD	3	485.7	527.6	396.2	554.3	437.9	407.7	569.5	428.3	436.9	391.4	403.4	597.9	544.8	454.5	493.1	0.0910617	0.00095911	0.0103138	0.043154	0.138969
P0AFZ3	sspB	5	221.3	219.6	142.3	204.4	188.7	143.9	258.9	169.1	173	167.1	155.9	266.2	170.7	134.9	152.6	-0.00414296	0.861797	0.895438	-0.0537545	0.0454686
P0AEH1	rseP	3	241.4	290.3	200.4	244.3	221.5	206.3	291.6	202.5	219.6	217.2	172	314.6	280.8	177.3	182.2	0.0236196	0.326377	0.43501	-0.02581	0.0730492
P21829	ybhA	2	233.6	259.9	227.8	338.7	198.5	276.1	261.3	157.3	186.5	203.1	233.1	251.4	196.1	242.2	302.9	0.0780535	0.171515	0.26682	-0.0374914	0.193598
P0AAC0	uspE	3	37	46.8	37.7	61.6	41.6	39.1	42.3	36.8	33.3	35.8	37.7	48.4	47.1	45.5	68	0.155751	0.0029006	0.0211697	0.0615995	0.249902
P63235	gadC	2	83.2	127.7	84.6	69	69.9	76	116.5	76.5	72.1	85.7	51.4	152.4	100.6	56.3	47.9	-0.0377725	0.502182	0.602751	-0.154333	0.078788
P0ACL9	pdhR	3	332.3	394.1	304.1	379.8	289.4	319	446.5	292.2	301.3	331.7	302.7	492.6	468.5	333.9	349.9	0.116624	5.00574e-05	0.00125735	0.0714236	0.161825
P0AD10	yecJ	2	192.6	218.1	189	297.6	179.7	204.9	209.7	153.4	173.6	167.9	176.5	214.5	170.3	189.1	264.6	0.0743569	0.14909	0.242079	-0.0296059	0.17832
P77150	pdxY	2	22.4	23.1	22.5	26.6	28.2	27.3	28.2	18.7	16	21	17.7	29.2	35.6	23.6	33.5	0.15722	0.00356589	0.0237289	0.059464	0.254977
P37024	hrpB	3	150.4	205	171.6	192.7	148.8	172.8	196	146.5	140.2	152.6	146.8	202	223.4	183.1	198.4	0.131866	0.00144496	0.0139076	0.0589847	0.204747
P25746	hflD	4	329.1	323.5	256.8	244.4	302.8	188	391.2	266.5	295.4	233.6	207.4	440.6	351.4	178.5	187.5	-0.018722	0.63359	0.718995	-0.100344	0.0628998
P0ADK8	yibL	3	663.4	566.5	402.3	526.9	533.6	344.5	676.1	538.1	424	419.8	473.3	766.9	424.9	282.9	328.8	-0.0765877	0.0199255	0.0655732	-0.139406	-0.0137697
P0AF52	ghxP	2	128.6	168	143.7	213.3	125.8	167.8	154	97.9	127.8	164.2	130.1	178.9	160.4	145.1	185.5	0.119486	0.0215236	0.0688248	0.0200189	0.218953
P0A7F3	pyrI	3	117.7	118	105.1	129.3	90.9	112.3	151.9	103.1	120.9	106.4	92	170.5	185.2	120.5	133.7	0.160507	4.73419e-05	0.00122413	0.0986185	0.222395
P0AGL7	rsmE	2	94.9	101.9	77.9	141.2	77.4	98.7	115.5	73	81.2	86.5	89.6	97.1	108.3	115	140.1	0.166277	0.00227966	0.0185286	0.0689167	0.263637
P0ABQ2	garR	2	53.1	66.9	45.1	67	58.8	56.8	71.5	42.1	47.9	46.2	39.3	62.7	48.2	51.4	56	0.0349176	0.357642	0.465706	-0.043193	0.113028
P64545	yfgG	1
P13445	rpoS	2
P62615	ispE	1	17.1	15.7	17.7	17.5	11.1	15.2	16.7	15.9	12.2	16.6	20.6	22.6	20	19.6	18.2	0.145474	0.00733694	0.0354129	0.0449352	0.246012
P17993	ubiG	2	224.5	181.6	118.3	136.3	182.7	111.4	184.2	139.1	106.3	97.5	105.4	180.1	78.3	53.9	76	-0.237987	1.46784e-05	0.000483054	-0.320625	-0.15535
P32680	yjaG	2	18.5	23.4	16.9	30.4	21.7	22.4	24.8	17.1	17.4	20.6	17.1	25.6	20.6	19.3	24.6	0.0755598	0.063313	0.139066	-0.00470794	0.155828
P39176	erfK	3	94.2	117.7	54.6	54.6	73.4	61.4	116.2	75.8	79.7	96.5	72.7	146.1	107	45	38.8	-0.0319554	0.656535	0.73672	-0.181359	0.117448
P02943	lamB	3	58.3	37.1	22.7	30	43	24.1	58.6	53.3	33.5	29.4	46.2	65.2	27.2	16.3	18.1	-0.147434	0.102098	0.191046	-0.32762	0.0327509
P12994	ybhB	2	14.3	21.2	11.6	24.9	14.7	22.6	21.8	12.3	8.6	17.5	15.7	20.1	18.3	19.5	17.1	0.116745	0.0699046	0.148856	-0.0106569	0.244148
P0AFZ5	sulA	2	27.3	57.6	52.8	35.3	20.2	32.6	47	36.8	27.8	47.1	40.3	66.1	49	49.2	45.8	0.169915	0.0219277	0.0692656	0.0279557	0.311874
P75694	yahO	2	256	229.8	179	143.1	183.2	161.4	184.2	144.4	162.3	98.7	94.9	129.9	51.2	23.8	37.4	-0.572813	1.75632e-10	1.05965e-07	-0.65914	-0.486487
P32099	lplA	2	43.3	34.4	24.8	48.8	33.9	46.7	45.4	25.6	32.3	45.6	46	44.7	69.9	60.8	65.8	0.305507	6.61566e-06	0.000278473	0.206385	0.404629
P0AF36	zapB	3	363.2	319.4	228.3	190.9	347.9	184.7	433.2	334.8	263.4	251.8	231.3	509	294.7	137.4	127.2	-0.110794	0.0906412	0.176031	-0.241211	0.0196232
P23367	mutL	1	23.1	40.2	29.2	37.1	26.7	20.1	31.8	23.5	27.3	20.8	19.1	38.2	29.1	29.1	26.7	0.0480257	0.338613	0.446713	-0.0551342	0.151186
P0A8I5	trmB	3	74.3	58.1	45.8	64.5	65.3	45	75.8	69.2	42.5	53	58.9	99.4	61.2	44.5	56.7	0.0468009	0.282424	0.387383	-0.0423505	0.135952
P75989	bluR	3	234.4	295.3	248.9	319.4	202.2	248.1	254.3	160.6	191.1	172.2	143.5	227.2	215.6	166.5	177.1	-0.0485743	0.266126	0.373982	-0.137897	0.0407485
P0ADU7	yqiB	2	75.1	89.7	74.2	47.2	52.3	43.4	80.2	58	53.1	36.1	38.5	85	54.7	22.8	26.1	-0.219433	0.001559	0.0146207	-0.341856	-0.0970096
P06709	birA	2	6.2	9	9.9	19.1	10.1	15.6	10.9	9.3	10.1	9.3	7.4	11.3	10.6	11.9	14.7	0.129574	0.0849937	0.168498	-0.0200041	0.279153
P24228	dacB	2	109.4	120	90.3	122.9	88.5	89.1	130.3	82.4	102	86	91	147.1	102.6	62.9	85.6	-0.00944074	0.721855	0.788507	-0.0646426	0.0457611
P0AAB8	uspD	2	138.1	175.1	124.5	233.1	137.5	171.2	166.3	129	122	153.2	163.1	197.7	181.8	199.6	254.2	0.202879	0.000525005	0.00700037	0.103233	0.302525
P0AGG2	tesB	3	145.8	170.7	134.1	184.6	124.8	155.2	177.2	121	118	122.6	116.8	169.7	184.6	139.4	149.5	0.090607	0.0104616	0.0445655	0.0243186	0.156895
P24077	entS	2
P22939	ispA	2	55.6	61.5	51.3	80.8	43.4	61.4	67.4	46.8	53.2	46.1	40.1	61.8	46.8	52.9	53.5	0.0193085	0.632494	0.718334	-0.0645973	0.103214
P0AEB7	yoaB	2	214.8	110.6	66.3	95	177.3	73.2	184.6	190	120.5	122.9	152.8	241.3	93	43.1	66.4	-0.137837	0.170393	0.265657	-0.341315	0.0656407
P0AEK0	exoX	2	125.3	137.1	91.2	78.5	80.3	72.6	111.1	84.9	76	70.8	54.3	100.3	63	37.5	43.5	-0.222246	9.79867e-06	0.000369492	-0.296784	-0.147709
P00887	aroH	3	369.7	344.7	225.6	303.8	297.2	237.3	348	271	292.4	256.3	235.1	401.6	338.1	203	233.2	0.00516464	0.831255	0.875318	-0.0453489	0.0556782
P0AF70	yjeI	2	188.5	106.2	72.6	109	164.9	78.6	98.8	149	71.9	69.7	166.5	97.6	71.4	64.4	84.6	-0.080449	0.354449	0.46288	-0.25919	0.0982922
P76002	pliG	2	119.7	174	160.4	185.2	97.5	172.2	183.5	95.9	129	125.8	116.1	152.7	164	178.3	176.3	0.132182	0.0328511	0.0900916	0.0121971	0.252167
P0ACP1	cra	2	8.6	18.1	8.7	17	11.9	9.6	12.3	9.1	8.8	8.4	10.7	10.4	13.7	13.7	15.4	0.134002	0.037134	0.0970307	0.00903653	0.258967
P31455	yidR	2
P0C066	mltC	2	86	95.7	73	110.3	79.1	84.4	103.2	64.1	69.4	69.2	74.1	89.9	88.9	71.7	81	0.0493258	0.109336	0.198893	-0.0123306	0.110982
P07654	pstA	2	21	14.1	17.2	10.9	18.3	10.4	26.2	17.8	8.6	18.2	11.7	28.3	13.7	4.1	3.5	-0.297369	0.0212116	0.068497	-0.544218	-0.0505207
P76251	dmlA	2	39.7	34.8	23.2	18.5	25.6	30.1	41	26.5	19.9	26.5	23.5	45.8	23.7	11.3	14.4	-0.156782	0.0310585	0.0866193	-0.297391	-0.016172
P0AE34	artQ	2	83.2	76.1	50.3	68.7	82.4	49	102	75.5	69.8	67.3	55.3	107.5	63.8	35.4	36	-0.100714	0.0696479	0.148624	-0.210511	0.00908179
P0A843	tatE	2	196.8	193.5	156.9	193.6	118.6	133.9	135.2	98.4	108.9	51.8	51.8	89.2	30.4	25.3	26.5	-0.619327	1.10323e-12	1.99685e-09	-0.686339	-0.552316
P12295	ung	3	190.2	193.1	140.1	155.2	146	111.6	211.5	144.3	160.8	154.9	117.4	245.9	174.2	90.1	95.1	-0.0522918	0.168378	0.263865	-0.1291	0.0245163
P0A8P6	xerC	4	29.1	36.5	39.5	52.7	20.7	27.1	24.7	15.7	23.9	13.8	18	18.9	12.3	17	21.3	-0.200995	0.0140264	0.0543219	-0.355597	-0.0463931
P0AGA6	uhpA	2
P25906	pdxI	2
P67080	yggS	3	194.3	233.7	135.9	168.1	161.8	164.9	210.8	166.6	164.3	152.5	123.9	218.3	174	96.6	101.4	-0.0773721	0.0218364	0.0692187	-0.141962	-0.0127823
P0AFW8	rof	2	80.4	97.7	91.1	120.9	64.9	99.3	92.1	64.5	56.5	61.7	68.1	66.9	72.1	69.4	79.8	0.000365065	0.99449	0.996693	-0.109899	0.110629
P52645	ydbH	3	28.8	36.4	35.2	44.7	30.5	48.6	48.9	29.4	35	35.5	37.4	47.8	55.1	53	46.6	0.206564	0.00016352	0.00298962	0.116831	0.296296
P0AF08	mrp	3	53.9	70.8	69.2	99.1	40	65.3	65.6	40.4	46.4	50.7	55.7	74.2	77.5	62	60.6	0.0988895	0.0596733	0.134211	-0.00453244	0.202311
P21865	kdpD	3	62.4	69.7	71.3	74	64.5	70.4	77	49	64.2	56.2	51.9	66.2	76.4	56.7	72.6	0.0660009	0.109531	0.199048	-0.0165482	0.14855
P37650	bcsC	3	31.5	16.1	15.4	15.4	31.4	11.7	28.9	23.5	21.1	17	24.4	27.2	9.7	5.9	10.7	-0.248113	0.015689	0.0570224	-0.442804	-0.0534222
A0A385XJE6	insH21	3	301.7	373.4	321.3	139.6	118.3	126.3	116.8	82.4	96.2	50.1	35.1	81.6	51.8	35.8	33.5	-0.609559	9.03703e-06	0.000355587	-0.812595	-0.406523
P0A8W0	nanR	2	91.7	134.4	104.8	135.6	79	93.8	102.6	71.1	84.7	76	74.1	99.4	117.2	107.7	97.3	0.0802958	0.114179	0.203609	-0.0215518	0.182143
P67603	yqfB	4	297.1	306.7	227.1	203.2	262.9	183.4	390.4	265.4	289.2	279.2	221.3	512.5	380.2	152.8	131.6	-0.0271127	0.660533	0.740288	-0.155479	0.101253
P76398	mdtB	2
P76046	ycjX	2	18.9	23.2	15.7	33.4	23.5	21.4	28.3	15.7	14.3	19.5	21.1	21.2	20.6	24.3	29.8	0.130823	0.020565	0.0670678	0.0228711	0.238775
P37774	tcyN	3	144.9	154.7	133	88.4	143.2	77.2	184.6	134.1	139.9	128.1	85.7	268	191.9	64.3	49	-0.083905	0.316684	0.423337	-0.255905	0.088095
P25888	rhlE	2	108.9	159.5	124.8	144.9	118.1	113.5	138.9	93.7	110.4	103.5	88	147	150.7	122.7	138.8	0.100885	0.0187209	0.063218	0.0191076	0.182663
P0AF96	tabA	1	81.9	97.3	80.8	153.7	83.9	91.6	97.5	73.2	78.1	98.6	84	95.3	76.8	88.4	131.7	0.100872	0.0795361	0.162213	-0.0133152	0.21506
P0A8I8	rlmH	2	68.7	73.8	51.2	91.2	60.1	61.8	71	53.8	61.1	53	47.2	71.8	66.3	50.5	62	0.028419	0.373172	0.481426	-0.0373032	0.0941413
P23305	yigA	4	307.7	312.5	204.1	153.7	261.8	149.2	346.3	234.6	227.4	210.9	166.6	449.3	216.6	82.7	74.7	-0.215681	0.00902067	0.0404144	-0.369696	-0.0616665
P05041	pabB	2	93.9	102.7	85.1	119.4	78	89.7	119.8	60.5	73.6	72	78.5	102.3	106.3	92	117.3	0.118613	0.00941858	0.0412775	0.0333191	0.203907
P0AEN8	fucU	3	333.9	302.8	216.1	208.5	272.3	211	319.5	250.8	217.7	242.3	198.5	399.7	255.7	155.3	125.9	-0.0842584	0.0482524	0.11615	-0.167787	-0.000729721
P76539	ypeA	3	195.8	182.5	146.2	146	152.7	110.6	222.9	158.8	153.7	139	107	260	172.1	95.7	80.7	-0.0726478	0.113067	0.202438	-0.164488	0.0191927
P27848	yigL	2	82	118.4	107.9	161.4	83.1	119.8	124.9	82.8	83.2	113.4	117.4	111.7	142.8	138.4	178.2	0.219956	0.000995272	0.0105348	0.103731	0.336182
P0A884	thyA	2	82.1	80.6	65.8	66.2	68.9	75.7	86.8	69.6	55.8	73.9	80	111.7	80.5	61.2	75.5	0.0769478	0.0274524	0.0810584	0.00969962	0.144196
P76055	ttcA	2	69.6	72.2	56.5	86.5	57.5	51.3	69	50.4	47.2	48.2	44.9	58.2	59.7	45.6	60.5	0.00510366	0.884858	0.914151	-0.0683773	0.0785847
P0AFB8	glnG	4	110.9	139.1	106.4	96.4	117.5	80.6	159.5	110.2	114.5	100.8	75.9	198.7	117.6	57.5	56.5	-0.0889429	0.102173	0.191046	-0.197669	0.0197833
P0A8W5	yqgE	3	108.7	97.6	78.7	110.4	85	65.8	119.4	81.2	71.8	76.1	76.6	121	69	62.4	55.6	-0.066317	0.0374351	0.0973527	-0.128274	-0.00435992
P0A744	msrA	2	99.6	104.8	73.6	51.3	69.5	68.5	111.3	75.4	71.8	73.9	54.2	96.6	68.2	33.8	21.8	-0.227569	0.00339364	0.0230056	-0.368103	-0.0870347
P0ACB4	hemG	3	462.9	520.9	421.7	678.4	321.9	402.9	504.8	314.8	367.7	377.7	359.5	474.6	379.2	410.1	491.2	0.0465517	0.3295	0.438203	-0.0515191	0.144622
P06989	hisI	3	905.7	530	294.8	269.5	741.1	281	797.7	720.3	505.2	537.3	551.1	1024.2	373.8	123.2	136.1	-0.279576	0.0220494	0.0693635	-0.513406	-0.0457459
P0A9X9	cspA	4	278.5	235.7	190.1	175	236	131	321.3	262.7	196.5	214.6	234.8	444.2	275.5	167.3	155	0.0360346	0.481074	0.583609	-0.0697958	0.141865
P0AFL3	ppiA	2	122.8	113.8	97.4	138.7	112.1	110.3	125.4	92.6	99.3	93.3	83.6	103.4	92.3	73.1	82.3	-0.0485347	0.118389	0.209051	-0.110868	0.0137987
P0A738	moaC	3	81.1	67.6	58.3	74.8	82	55.2	73.3	65.1	57.2	55.6	80.6	96.2	48.2	52.3	67.1	0.00210651	0.96391	0.974136	-0.0949895	0.0992026
P27836	wecG	2	37.1	38.3	28	30.7	31.9	23.5	40.2	22.1	33	34.1	21.5	43.6	40.2	16.1	14.7	-0.0862355	0.187074	0.285742	-0.21882	0.046349
P0A6F1	carA	2	91.5	90.1	78.7	76.5	57.7	70.3	88.1	55.3	67.1	62.1	50.5	78	95.7	73.7	66	0.0558727	0.200166	0.301414	-0.0327337	0.144479
P0AFI5	pbpG	2	63.4	55.7	44.4	67.5	42.1	42.4	56.4	37.4	47.1	38.5	36.9	50.9	44.7	35	46.9	-0.0188288	0.587244	0.679584	-0.0908351	0.0531775
P76389	yegH	2	172.4	176.5	150.1	164	140.9	124.4	211.8	149.3	137.4	148.8	123.7	256.2	186.4	115.2	120.2	0.0233928	0.383581	0.491638	-0.0319298	0.0787154
P15723	dgt	4	147	156.9	106.8	114.3	157.3	108.6	183.5	132.3	124	126.3	125.4	224.1	151.3	86.3	120.4	0.0305848	0.376643	0.484867	-0.0406749	0.101844
P0ADP9	yihD	2	171.1	200.4	139	262	133.2	177.3	190	127.9	140.1	155	133.5	162.8	144.1	193.1	199.3	0.0852249	0.129176	0.220782	-0.0276688	0.198119
P0AEW6	gsk	2	134.3	141.1	94.9	113.5	111.5	78.6	149.3	104.1	106.4	91.6	78.5	197.5	131	71.2	75.9	-0.0200748	0.61243	0.700829	-0.102386	0.062236
P60872	yidE	3	239.1	236.2	190.4	153	213.3	148.7	278.5	213.5	192.7	182.4	171.2	331.3	210	97.8	108.9	-0.0928592	0.0568858	0.129514	-0.188778	0.00306013
P76402	yegP	3	425.9	431.3	308.2	414.3	357.6	333.9	426.9	324.3	322.6	390.2	356.2	457.2	332.9	316.7	350.5	0.0311462	0.232559	0.340024	-0.0220439	0.0843363
P60293	mukF	3
P27550	acs	2	83.5	78.3	76.9	87.5	74.3	71.7	83.4	60.8	69.6	76.7	79.7	98.9	82.5	64.5	77.9	0.0654509	0.034705	0.0927379	0.00532364	0.125578
P0AFK6	potC	3	776.4	662	488.4	681.4	624.3	549.6	754.6	580.6	511.6	538.7	567.9	845.9	493.8	483.3	575.7	0.0065184	0.786698	0.840569	-0.0436645	0.0567013
P06983	hemC	4	161.2	134.1	109.6	151.1	131.1	103.4	153.9	123.8	107.6	109	123.5	166	134.8	115.1	138.9	0.071476	0.0184375	0.0629659	0.0137028	0.129249
P23871	hemH	3	135.9	165.5	140.4	173.4	100.3	142.3	170.7	93.7	129.3	135.2	104.1	167.3	173.8	145.5	120.5	0.0849351	0.0538672	0.12468	-0.0015901	0.17146
P76035	yciW	2	29.4	83	97.7	48.5	33.1	42	53.7	39.3	34.4	21.9	20.4	58	45.6	37.6	30.4	-0.0865223	0.385475	0.493081	-0.291979	0.118934
P37769	kduD	2	116.3	123.4	83.1	161.6	96.4	121.3	134.3	87.4	102	120.7	121.2	129.9	117.8	111	133.2	0.114502	0.0098487	0.0425634	0.0315618	0.197442
P28306	mltG	3	53	52.8	43.5	48.6	53.9	44.9	62.5	52.8	39.4	37.9	50.8	74.5	62.5	41.9	50.9	0.0816531	0.0292411	0.0837441	0.00935005	0.153956
P21365	yciC	3	170.4	150	113.8	75.8	143.5	62.3	186.5	148.3	130.8	93.6	104	246.7	118.2	46.2	38.3	-0.203528	0.0305476	0.0858041	-0.385419	-0.0216366
P0AET2	hdeB	3	681.2	734.1	456.9	266	617.2	380.3	922.9	691.2	484.8	407.3	362.3	932.3	414.7	163.5	127.8	-0.30027	0.00292915	0.0212922	-0.482022	-0.118517
P0A729	yceF	3	284.6	320.7	263.3	315.7	212	244.7	280	221.3	235.1	235.9	226	304	270	272.9	286.9	0.0726832	0.0557439	0.127807	-0.00200655	0.147373
P77756	queC	3	87.1	77.7	55.6	88.1	67.3	54.1	92.4	66.4	50.6	50.3	58.8	97.3	68.5	45.5	69.3	0.00855224	0.81097	0.860113	-0.0659583	0.0830628
P63386	mlaF	3	237.9	155.5	115.4	78.9	217.1	66.1	232.2	210.3	119.7	119.1	154.2	308.1	100.2	44.5	61.3	-0.214682	0.0429763	0.107888	-0.421705	-0.00765958
P0AEC0	yoaE	3	334.9	375.6	305.2	414	297	306.4	392.2	285.4	253.5	264.5	337	366.9	346.9	397	430.7	0.12719	0.00789584	0.036739	0.0382724	0.216107
P09148	galT	2	56.8	44	22.8	26	39	15.7	48.3	34.3	32.2	23.7	22.3	46.2	27.1	9.6	11.8	-0.26206	0.00648536	0.0330662	-0.43977	-0.0843504
P32177	fdhD	3	48.7	31.9	17.2	25.3	47.9	16.2	42	46.7	21.7	18	46	35.8	22.2	17.2	17.7	-0.10345	0.285483	0.390275	-0.301814	0.0949146
P76550	yffS	2	59.9	51.8	37.4	80.7	54.3	54.4	55.3	49.1	56.4	60.6	54.7	56.8	47.7	45.5	64.6	0.0684703	0.173666	0.269123	-0.0334281	0.170369
P52097	tilS	4	15.2	27.2	23.7	38.4	20.6	30.3	26.7	17.4	20.9	25.4	21.2	34.6	31.2	28.2	36	0.187537	0.00307723	0.0220149	0.0732622	0.301812
P76350	shiA	1	163.8	185.2	113.7	198.7	104.5	152.4	130.1	93.6	98.6	94.4	78.8	107.4	67.9	57.2	79.9	-0.214729	0.00013571	0.00258563	-0.306291	-0.123167
P0A6D0	argR	2	112.9	98.8	81.5	75.7	102.8	56.5	126.2	89.8	73.6	68.1	69.2	150	77.1	53.7	57.2	-0.0676466	0.143424	0.236428	-0.160819	0.0255255
P0A9W6	ibaG	2	460.9	371.6	229.1	158	365.9	170.1	419.9	328.3	276.2	265.2	219.2	511.4	236.4	73.8	54.7	-0.337228	0.00334308	0.0229056	-0.545053	-0.129404
P76237	dgcJ	1	37.7	46	34.5	19.9	31.6	28.2	37.9	27.3	32.8	36.8	20	48.9	41.6	18.5	13.5	-0.0999629	0.205818	0.308642	-0.260592	0.0606659
P0A9W0	ulaR	2	20.8	19.8	15.3	26.7	14.1	25.2	20.3	14	17.8	21	21.7	17.4	16.9	22.3	25.8	0.109407	0.0734984	0.15433	-0.0116715	0.230486
P64564	yggT	2	224.2	197.4	165.8	110.6	156.9	111.1	218.3	170.6	133.1	145.5	116.2	245.1	171.8	54	52.1	-0.208924	0.00768327	0.0363074	-0.354356	-0.0634914
P64429	ypfJ	3	54.8	52	41.7	15.8	38	20.9	48	36.2	29.7	23.1	21.4	53	17.8	6	4.2	-0.543022	0.00015477	0.00288798	-0.777618	-0.308426
P77561	ydeP	2	57.4	18.5	101.1	28.7	48.4	19.8	40.1	53.4	39.7	19.3	32	51.5	29.5	33	8.2	-0.221421	0.128565	0.220154	-0.514225	0.0713829
P0A6A0	ubiB	2	204.1	283.1	221.8	346.1	209.2	265.7	257.9	184.6	208.7	192.6	195.1	249.8	315.5	292.6	346	0.166532	0.00520005	0.0299638	0.0572671	0.275797
P69228	baeR	2	92.6	133.5	100	209.7	99.9	156.8	135.8	78.4	97.6	147.7	145	146	172.7	180.8	208.8	0.266846	0.000420756	0.0060442	0.138923	0.394769
P07913	tdh	2	130.8	176.9	111.7	213	119.8	159.2	192.6	127.3	131.3	141	136.9	176.7	154.1	126	181.6	0.0958506	0.0237518	0.0737405	0.0145014	0.1772
P0A7P5	rpmH	2	709.4	516.9	354.1	173.4	519.9	209.8	659.3	532	421.3	390.7	370.7	887.9	384.4	123.1	104.8	-0.263371	0.0255709	0.0767552	-0.490228	-0.0365133
P0AF01	modB	3	94.2	84.3	79.3	106.7	78.1	85.6	95.6	63.1	75.1	61.6	78.4	96.9	113.3	82.4	85.4	0.100382	0.0107531	0.0454746	0.0266057	0.174158
P75849	gloC	2	123.9	133.8	101.6	138	105.3	92	134.9	93.2	94.5	103.7	100.8	149.4	117.4	97.7	129.8	0.0764407	0.00958479	0.0418035	0.0213158	0.131565
P77148	ydhS	2	160.2	192.1	177.8	222.7	118	175.9	184.8	115.9	137.6	172.6	156.7	184.9	152.5	188.1	231.3	0.118642	0.0438598	0.109126	0.00368443	0.233599
P0A9L8	proC	2	31.5	33.8	32.2	41.9	24.1	22.1	38.1	28.4	28	24.5	29.5	49.4	34	28.8	32	0.0730215	0.0691843	0.147844	-0.00643801	0.152481
P0A832	smpB	3	902.2	806.5	610.5	626.7	737.1	492.7	942.1	741.1	670.1	604	546.9	1054.5	739	410.7	387.3	-0.0702728	0.0563932	0.128554	-0.1427	0.00215406
P68567	rsmJ	2	26.3	36.9	20.9	34.1	18.7	27.7	24.7	17.2	18	27.8	28.7	26.2	31.2	33	45.7	0.198648	0.00374719	0.0245739	0.0742782	0.323017
P0AB12	yccF	2	26.6	42.2	30.8	63.8	28.4	37.7	38.5	27.3	22.5	42.5	26.8	42.8	40.9	46.6	44.9	0.169812	0.00827949	0.0382293	0.050204	0.28942
P0AEC5	barA	2	16.8	29.1	17.2	27.1	19.7	16.9	28.2	22.3	25.1	19.5	17.9	26	27.7	21.5	17.9	0.0709393	0.165294	0.260839	-0.0324577	0.174336
P36566	cmoM	2	39.9	44.1	37.3	30.8	45.7	23.9	52.5	39.4	27.7	38.4	38.4	51.2	43.7	24.6	22.4	-0.0256349	0.64146	0.725199	-0.140059	0.0887891
P0A6L4	nanA	2	71.6	78.2	55	100.4	62.3	68.7	92.3	51.3	51.9	61.2	58.2	71.7	51.1	58.2	79.2	0.028637	0.526683	0.625933	-0.0651087	0.122383
P0ACK2	agaR	3
P65367	yqcA	2	564.2	580.1	366.8	453.1	450.5	337	644.8	409.4	497.4	465.3	375.2	750.9	483	289.5	268.8	-0.0516405	0.17159	0.26682	-0.1281	0.0248187
P0AGG0	thiL	2	14.2	14.1	14.4	16.2	8.8	12.3	14.8	6.6	13.7	11	16.1	14.4	16	13.6	26	0.174158	0.0188797	0.0635174	0.0327614	0.315555
P0AEV9	hycI	1	19	23.1	21.8	32	16.6	25.7	25.1	11	13.7	19	15.3	20.3	20	19.5	25.3	0.0678237	0.264945	0.372901	-0.0565766	0.192224
P25524	codA	1	35.2	30.3	31.2	50.9	23	35.7	32.9	28.1	25.3	30.6	32.4	37.6	28.1	28.6	42.5	0.0724675	0.149361	0.242079	-0.0289256	0.173861
P37590	pmrD	2	61.1	79.4	58.7	109.9	47.1	65.4	78.4	49.3	52.1	65.9	65.4	63	66.7	71.7	89.5	0.122639	0.0282334	0.0820263	0.0148352	0.230442
P0A6C8	argB	2	77.1	74.2	51.6	84.5	57.8	51.8	97.5	58.5	52.9	59.2	78.4	99.6	76.7	64.8	68.3	0.101944	0.00631218	0.032643	0.0330965	0.170791
P39173	yeaD	2	60.3	48.5	25.1	31.3	46	19.1	57.7	42.8	30.6	30.9	42.2	78.8	35.3	13.9	16.7	-0.159696	0.0934877	0.180205	-0.349484	0.030091
P0AB40	bhsA	1	14.1	23.8	13.8	28.2	14.6	24.1	12.3	14.2	14.5	17.9	15.9	23.2	16.3	20.5	23.7	0.122182	0.0797186	0.162213	-0.0162204	0.260584
P0ACY9	yebG	2	426.9	692.3	667.8	562.1	323.7	463.9	470.4	294.7	362.7	277.2	246.6	440.4	318.6	270.6	237.4	-0.17642	0.00808034	0.0375011	-0.300205	-0.0526362
P45748	tsaC	3	66.7	53.3	46.1	49.7	60.6	37.9	73.5	57	47.8	37.1	53.5	86.1	49.3	21.1	30.8	-0.122373	0.0492955	0.118022	-0.244321	-0.000425297
P75931	yceM	2	123	98.5	68.2	51.4	97.7	55.4	115.5	101.5	79.7	65.6	64.7	168.3	78.2	34.5	38.4	-0.148224	0.0602943	0.135065	-0.303661	0.0072141
P36659	cbpA	2	118.9	159.7	130.6	151.3	109.4	145.7	158.7	113.6	121.1	118.8	116.1	156.3	157.8	137.7	120.8	0.0834404	0.0248916	0.0758482	0.0119574	0.154923
P0ABN5	dcuA	2	104.4	121.6	95.1	158.2	80	93	151.2	81.5	80.4	86.6	82.9	139.4	95.8	71	77.2	-0.0239454	0.46165	0.564968	-0.0912076	0.0433167
P0A6G3	pncC	3	22.4	24.5	20.5	38.2	20.9	19.9	20	14.5	17	22.2	18.6	20.8	18.6	26.8	33.4	0.114578	0.0766969	0.159199	-0.0137691	0.242926
P76418	yegU	2	45.2	61.1	53.6	84.4	43.8	64.4	66	51.1	44.3	55.2	56.7	51.7	61.5	67.2	71.2	0.137123	0.0148035	0.0559379	0.0306388	0.243608
P0A8Q6	clpS	2	114.9	144.6	96	93.1	96.3	71.1	86	50.9	69.4	39	36.9	64.7	36.4	23.6	27.5	-0.421489	2.36443e-08	4.75512e-06	-0.510418	-0.33256
P15373	prlF	2	147.7	128.5	93.3	73.9	100.8	63.4	112.5	95.6	85.7	76.1	64.2	151	74.6	31.6	36.7	-0.246669	0.000523414	0.00700037	-0.367782	-0.125556
P00926	dsdA	2	131.3	89.5	79.7	48.3	75.5	41.7	98.1	81.2	69.1	66.5	64.2	126.2	62.7	28.6	29.9	-0.209085	0.0103689	0.044368	-0.361828	-0.0563433
P37757	yddE	2	124.4	158.8	126.9	165.5	109.8	122.1	157.3	86.8	112.2	118.1	97.5	148.7	112.7	117.5	118.8	0.028866	0.451811	0.555178	-0.0504341	0.108166
P31548	thiQ	2	445.3	459.1	290	394.8	372.4	283.9	498.3	318.5	367.1	339.7	299.1	573.9	395.5	256.5	287.2	-0.0048577	0.841565	0.882011	-0.0555112	0.0457958
P76004	ycgM	2	138.3	80.4	44.4	40.3	130.5	43	114.4	127.6	58.3	55.6	100.5	148.4	72	30.8	25.8	-0.167527	0.162055	0.256922	-0.409718	0.0746633
P08192	folC	3	295.7	276	197.2	191.2	250.8	173.3	349.3	245.3	246.3	225.8	177	403.8	247.8	105.6	110.4	-0.122388	0.0341649	0.0922962	-0.234434	-0.010341
P0AEI4	rimO	3	131.6	148.5	125.9	129.3	82.8	101.8	125.9	68.6	75.4	53	59.9	89.5	58.8	47.6	51.9	-0.249039	1.38391e-05	0.000463867	-0.335073	-0.163004
P64515	yecN	1	43	53.7	39.7	52.7	37	46.9	45.2	29.4	27.8	27.7	22.4	37.8	48.5	52.1	38.8	0.0715179	0.271083	0.378596	-0.0614189	0.204455
P77562	yaiW	3	188.5	192.7	171.1	170.1	156.7	138.1	195.5	139.6	158.7	153.5	130.1	216.8	150.3	93.4	89.1	-0.0988799	0.00214542	0.017895	-0.156323	-0.0414368
P0AAV4	pxpB	2
P07026	sdiA	2	71.2	100.2	85.8	109.5	78.2	85.7	88.5	58.3	61.3	66.3	72.3	79.6	95.4	72.5	93.7	0.0819988	0.0832644	0.166529	-0.0120816	0.176079
P64540	yfcL	2	140.7	105.8	87.2	50.3	97.8	44	115.3	100.7	66.6	57.6	62.2	121.4	50	26.1	27.6	-0.309314	0.000586386	0.00744132	-0.463117	-0.15551
P0A9L5	ppiC	2	47.6	34.6	26.3	33	44.1	22	51.1	40.5	28.6	29.5	40.6	51.2	29.3	17.5	23.6	-0.0805858	0.200068	0.301414	-0.208355	0.047183
P68191	sra	2	157.9	87.3	73.4	25.5	128.6	39.5	117.3	140.8	64.8	76.7	108.1	167.5	40.7	17.5	18.1	-0.381161	0.0143082	0.0546209	-0.675374	-0.0869478
P32162	yiiS	1	19.6	31.3	26.3	31.3	15.1	28	25.4	13.9	21	21.8	18.2	30.2	22.1	22.7	23.3	0.0454752	0.416219	0.523528	-0.0699666	0.160917
P0AC65	nrdH	1
P0A8Z3	ybgC	3	332.5	345.4	247.4	276	328.7	232.9	402.6	290.8	281.5	269.5	236.5	448.7	386.6	194.7	217.1	0.00751302	0.807743	0.858493	-0.0568213	0.0718474
P0AAZ7	ycaR	1	42.1	42.5	37.2	51.9	28.3	39.2	36.2	26.8	22.9	30.9	32.2	42.3	53.5	41.8	47.6	0.149594	0.0076433	0.0362701	0.0455463	0.253642
P0ABC9	betT	3	171.1	108.3	82.3	52.8	153.9	66.4	159.6	134.4	99.4	91	93.2	154.8	112.6	40.2	44.4	-0.147921	0.0969592	0.183382	-0.325736	0.0298954
P0A7Q1	rpmI	2	57.9	75.4	57	80.8	52.6	70.7	58.1	53.4	47.5	52.4	58.2	52.9	57	73.5	99.8	0.131684	0.0478678	0.115675	0.00139375	0.261973
P77554	yahJ	2	76.9	86.1	58.9	66.7	63.2	59	98.3	54.6	62.3	62.5	48.9	76.6	93.1	46.3	54.2	0.0174177	0.64229	0.725684	-0.0605231	0.0953584
P76330	dgcQ	2	57.7	80.7	78.7	103.4	55.6	87.5	81.2	57.3	57.5	60.5	64.8	72.7	75.8	87.1	92.9	0.126465	0.0306994	0.0860154	0.0133252	0.239605
P0A944	rimI	2
P24178	yffB	1	12.2	15.4	12.6	24.4	13.8	15.7	16.9	5.2	14.6	13.1	13	19.7	15.2	14.9	17.8	0.117702	0.11928	0.209726	-0.0338582	0.269261
P76561	ypfH	2	43.4	57.3	55.3	82	50.2	58	54.5	44.2	46.6	44.2	50	53	54.2	52.2	64.1	0.0848993	0.0865411	0.170631	-0.0136392	0.183438
P37019	clcA	2	56.2	79.2	72.5	82.7	51.2	70	69.7	48.5	51.3	52.8	63.1	68.7	78.1	70.9	87.8	0.133391	0.0125263	0.050814	0.032788	0.233995
P38104	rspA	2	76	122	104.7	115.8	79.6	108.1	107.7	68.9	79.3	92.7	101.9	112.2	94.4	113.7	129.5	0.133214	0.0221303	0.0694209	0.0217176	0.244711
P00909	trpC	2	310.6	226.5	150.7	353.3	198.9	242.6	298.2	182.1	179.2	235.8	269.3	287.2	209.4	197.6	286.8	0.0807676	0.124732	0.21639	-0.0248842	0.186419
P0A7N9	rpmG	3	814.2	409.6	262.2	152.9	690.8	183.5	555.8	714.5	269.7	257.7	434	710.4	213	83.2	92.3	-0.368896	0.00925425	0.040954	-0.633409	-0.104382
P37440	ucpA	1	30	42.3	49	68.3	28.8	33.7	43.8	30.1	32.8	30.5	32.3	34.2	31.9	31.6	53.4	0.0434735	0.49388	0.594759	-0.0880754	0.175022
P0AE91	creA	2	226.1	215.5	192.1	240.9	208.2	155.6	272.3	177.4	203.1	180.2	204.6	319.9	211.1	144.5	180.2	0.0165845	0.518907	0.619948	-0.0366871	0.0698561
P0AA97	yaeQ	2	32.8	39.2	31.9	56.8	23.5	35.7	37.4	25	24	25.4	38.6	30.7	30.3	30.2	43.1	0.0656203	0.254165	0.361098	-0.0519369	0.183177
P60624	rplX	3	131.2	152.2	123.9	132.3	102.4	129	153.3	93.4	102.7	120.5	83.3	169.2	136.3	102.6	123.7	0.0507531	0.145739	0.238197	-0.0195829	0.121089
P27243	rfaL	1
P0A6S7	gpsA	1	64	85.9	80.1	131	70.2	91.5	91.6	58.4	67.4	74.6	71.7	85.2	93.7	103.7	128.8	0.183382	0.00420471	0.0268923	0.066694	0.300071
P76108	ydcS	2	63	68	59.2	92	67.7	73.6	76.3	60.7	55.3	60.7	86.9	63.4	50.5	60.7	98.6	0.0767409	0.219799	0.3246	-0.050595	0.204077
P0AEX9	malE	2	75.4	73.9	53.3	71.6	73.6	53.2	90.4	72.9	60.8	83.5	84.3	95.5	55.7	40.5	55.6	-0.0231372	0.637307	0.721855	-0.125131	0.0788567
Q47622	sapA	2	71	91.8	79.2	99.2	58.1	73.8	87.2	63.7	60.4	74.5	52.2	84.9	101.2	78.9	68.5	0.088445	0.0426777	0.107287	0.00329464	0.173595
Q47689	mmuP	2	250.5	290.8	206.8	233.4	209.4	169.6	272.9	205.6	195.1	198.7	175.7	328.6	189.2	140.5	170.3	-0.0505883	0.0383803	0.0993824	-0.0981172	-0.00305927
P0AFP9	ybhR	1	25.8	45.5	46.9	53.3	28.1	45.9	35.9	25.9	20.6	20.7	25.1	22.1	29.7	23.2	25.8	-0.0835009	0.251695	0.359564	-0.232282	0.0652798
P30749	moaE	2	222.1	215	160.4	232.9	202.2	134.9	251.6	183.9	194.4	172.9	130.8	271.3	178.4	113.6	134.7	-0.0550662	0.0788136	0.162105	-0.117236	0.00710373
P0AFS7	ydiK	1	25.2	34.1	34.9	39.7	22.2	25.6	32.5	18.3	22.3	23.3	21.7	35.3	30.8	33.9	41.2	0.129828	0.0283274	0.0820642	0.015626	0.24403
P76491	yfbR	2	150.4	107.3	61.1	113.3	128.8	80.4	143.2	116.6	87.5	94.3	109.4	161.6	62.7	54.3	86.9	-0.0776903	0.218371	0.323122	-0.206183	0.0508027
P11446	argC	3	65	74.1	65.5	81.9	59.5	56.9	76.5	55.1	59.8	59.3	63.6	92.3	66.2	62.2	64.3	0.062105	0.0346464	0.0927379	0.00507268	0.119137
P64610	yrbL	2	133.5	184.2	139.2	100.5	52.5	79.8	33.4	18.3	18.8	5.3	7.2	11.6	6.3	8.7	7.2	-0.988632	1.76643e-05	0.000560921	-1.3375	-0.639762
P52007	yecM	1	27	27.9	24.3	40.8	21.4	34.6	36.2	22.2	18.4	24.2	26.9	21.8	27.7	33.1	35.3	0.115646	0.0596905	0.134211	-0.00530956	0.236601
P0A7F6	speD	2	41.6	34.2	23.1	31.3	48.4	24.2	51.6	43.7	19.5	24.9	32.7	39.6	16.8	14.6	26.1	-0.14678	0.0597909	0.13427	-0.300365	0.00680641
P09391	glpG	3	292.5	316.2	256.2	311.3	204.3	263.9	332.8	192.7	207.1	208.2	184.2	307.7	312.6	244.4	215	0.0387028	0.30338	0.409323	-0.0384134	0.115819
P27303	emrA	3	89.9	97.3	78.5	127.9	76.3	73.2	118.7	69.3	95.6	89.3	74.7	114.1	90.1	77.3	81.6	0.0474743	0.147464	0.240026	-0.0186188	0.113567
P09155	rnd	2	34.1	42.6	32.7	43.8	39.9	27.3	40.8	25.3	37.5	37.9	25.8	58.1	45.3	29.3	34.7	0.0713863	0.110041	0.199354	-0.0180375	0.16081
P07821	fhuC	2	277.3	328.1	234.9	312.5	257.5	247.2	342.6	224.7	214	244.2	225.4	333.7	318.1	229.1	243.7	0.0530375	0.0254668	0.0766969	0.00739074	0.0986842
P75818	ybjP	1	20.8	30.4	19.9	29.9	18.7	31.8	25.5	16.6	15.9	18.3	15.7	21.3	16.6	19.7	19.9	-0.028652	0.578903	0.672538	-0.135802	0.0784984
P0A7F9	queA	1
P25437	frmA	2	461.4	232.8	173.2	165.3	354.1	149.3	311.2	386.8	158	164.7	300.7	399.3	236.6	104.9	125.5	-0.119337	0.185291	0.283977	-0.302032	0.063357
P52644	hslJ	1	18.9	20.2	14.7	23.6	14.3	19.7	12.9	11.4	13.6	14.3	16.3	10.4	20.8	19.6	21.5	0.117809	0.110984	0.199882	-0.0301908	0.265809
P31600	nfrA	2	32	45.3	29	46.4	31.7	30.7	43.9	29.1	29.6	37.2	34.2	40.7	48	37	42.2	0.140715	0.000407874	0.00590601	0.0734845	0.207945
P31069	kch	2	31	23.4	12.7	14.8	25.9	9.4	37.5	30.2	20.4	16.6	17.1	39.5	15.2	8	9.1	-0.186895	0.0791616	0.162213	-0.398171	0.0243801
P41409	rihA	2	95.2	116.2	71.6	149.3	81.7	103.6	121.2	74.7	81	97.4	96.9	119.1	74.4	96.4	93.3	0.0470681	0.314369	0.422113	-0.0489433	0.143079
P27829	wecC	2	132.8	144.8	85	86	132.8	72.4	161.2	118.2	110.7	124.2	103	235.2	131.3	49.2	48.1	-0.0969333	0.2034	0.306029	-0.251821	0.0579545
P0A8T1	prmA	2	32.3	32.6	22.4	46	25.4	35.3	33.9	23.4	21.1	21	31.3	35.6	33.7	25.5	31.5	0.0708073	0.123493	0.215475	-0.0214873	0.163102
P0A823	sfsA	1	16	12.6	10.1	17.4	13.7	15	14.8	8.1	13.1	10.5	12.3	12.1	14.9	13.9	15	0.0885205	0.10527	0.194639	-0.0207484	0.197789
P0AFK4	potB	2	140.8	120.3	77.6	110.5	107.3	69.6	131.6	112.7	90.4	77	90.2	157.2	78.4	45.5	67.8	-0.119338	0.0147369	0.055803	-0.211937	-0.0267392
P0AAG0	dppD	2	41.1	24.5	23.6	23.5	33.7	19	45.7	34.1	21.3	27.3	25.9	57.5	22	17.1	16.7	-0.0801487	0.282176	0.387383	-0.232743	0.0724456
P0AAC8	iscA	1	160.5	194.9	184.1	126	76.9	104.6	54.2	32.3	36.7	21.9	26	27.2	21.8	16.6	24.7	-0.651402	3.29947e-05	0.000929305	-0.894412	-0.408391
P76641	guaD	1	30.8	30	28.2	39.7	19.9	22.9	27.8	22.8	23	16.3	28.9	23.6	15	20.5	26	-0.0695387	0.240084	0.347364	-0.190304	0.0512262
P15067	glgX	1	25.3	29.5	28.3	36	26.3	27.6	26.1	15.2	18.8	25	26.5	25.5	31.2	29.9	39.3	0.14769	0.0162656	0.0579543	0.0310401	0.26434
P0A8I1	yqgF	2	22.3	16.9	12.2	13.5	18.6	13.8	22.6	19.8	16.5	8	15.4	29.4	13.9	7.7	11.6	-0.110391	0.16759	0.263542	-0.272218	0.0514365
P0AAD2	mtr	1	8.6	15.9	7.7	20.8	7.9	13.7	11.3	6.3	7.8	7.7	11.2	10.8	7.5	9.1	13.3	0.0231758	0.749249	0.812547	-0.127809	0.17416
P77301	ybaP	2	300.7	198.7	152.4	205.6	241.3	147.3	295.9	237	178.3	182.1	238	362.5	155.7	126.4	146	-0.0582373	0.266636	0.374407	-0.165448	0.0489735
P0A761	nanE	2	54.5	59.8	38.4	52.3	46.9	42	75.8	46.2	44.7	46.3	51.8	85	56.9	38.7	44.8	0.0498338	0.170402	0.265657	-0.0237334	0.123401
P0AE45	paeA	1	27.7	29.2	35.6	30.6	23	20.3	32.8	20.9	24.6	22.4	16.2	38	38.9	26.2	20.4	0.0477911	0.404804	0.511659	-0.0705437	0.166126
P0A6M4	dtd	2	110.8	117.8	87.4	148.4	97	116.4	128.4	106.1	63	106.8	144.4	125.9	118.6	124.3	156	0.165879	0.00656033	0.0330993	0.0531952	0.278564
P0AGJ2	trmH	1	61.9	77.8	68.5	103.5	51.3	82.8	73.3	53.8	55.7	64.3	60.1	93.4	80.2	74.9	89.4	0.133764	0.00596318	0.0317452	0.0441979	0.223329
P0AC84	gloB	1	14.2	12.5	11.4	17.6	10.5	18.9	16	8.6	8.3	10.8	11.3	13	7	13.2	16.7	0.0136694	0.846322	0.886483	-0.133343	0.160682
P0ACV0	lpxL	2	52.6	49.4	40.4	49.5	45.7	43.8	61.7	50	36.4	45	42	56.3	51.9	34.5	33.8	0.000808548	0.980449	0.986105	-0.0680061	0.0696232
P0A7I7	ribA	3	178.1	159.6	113.6	59.8	148.6	75.9	178.3	136.2	112.9	111.4	85.8	213.2	159.8	47	30.8	-0.194938	0.0625244	0.13818	-0.401332	0.0114563
P0A7L8	rpmA	3	235.7	222	224	188.6	226	186.5	355.8	277.4	243.6	237.9	270.6	458.8	267.6	160.8	170.3	0.0252689	0.612547	0.700829	-0.0783731	0.128911
P69801	manY	1	49.5	54.4	34.7	48.4	40.3	29.3	47.8	36	42.6	39	22.6	54.7	43.8	23.3	27.3	-0.0705131	0.154114	0.247293	-0.170401	0.0293749
P0A8E1	ycfP	3	239.5	284.4	199.6	270.3	204.4	193.2	306.2	209.5	216.9	225.7	183.1	272.2	289	210.9	239.2	0.0820501	0.00482643	0.0289266	0.0287977	0.135303
Q46798	ygeR	2	16.6	17	12	12.6	8.4	10.6	13.8	10.4	11	11.4	9.9	14.4	15.4	3.1	10.4	-0.134483	0.126879	0.218715	-0.311478	0.0425111
P0AGB6	rpoE	2	83.5	96.5	74.5	93.9	71.8	62.6	110.8	72.8	80.4	84.2	58.9	134.9	96.7	64.1	52.9	0.0116415	0.763816	0.822431	-0.06905	0.0923329
P0AGM9	xanP	1
P0C058	ibpB	2	155.2	163.6	108.8	123.4	101.6	91.5	163.9	91.8	84.1	78.8	66.1	119.9	47.3	43	43.7	-0.321126	1.87029e-08	4.75512e-06	-0.387761	-0.254492
P03024	galR	1	15.8	21.5	18.3	28.2	20	23.5	28	15.1	16.5	19.6	20.1	24.6	18.1	25	33.6	0.148907	0.01307	0.0517376	0.0357747	0.262039
P0AAP3	frmR	2	77.8	99.8	72.2	77.8	59.7	69.1	61.3	52.8	42.5	44.1	50.8	68.6	30.1	30.5	32.2	-0.255705	4.08269e-06	0.000194028	-0.335417	-0.175992
P0A8K5	yaeP	2	62.8	49.8	32.7	29.9	58.7	23	61.8	45.2	35.7	37.7	37.3	77.8	42.7	21.5	20.5	-0.104215	0.177154	0.272518	-0.260642	0.0522125
P27300	lpxK	2	20.4	28.4	18.1	29.3	18.8	20.3	21.3	15.6	18.1	18.4	19.8	17.3	22.7	27.1	32.6	0.142417	0.0213237	0.0686758	0.0240751	0.260759
P68688	grxA	1	39.9	40.2	37.6	55.6	26.4	46.2	37.8	28.7	25.4	30.6	22.6	37.5	30.2	30.9	31.1	-0.0230311	0.638324	0.722555	-0.124867	0.0788048
P27128	waaO	2
P0ACT6	uidR	2	137.2	123.2	99.4	86.4	131.5	61.8	151.9	126.3	95.5	96	95.3	189.9	109.7	49.4	56.8	-0.102383	0.097494	0.184201	-0.225674	0.0209067
P69506	ytfE	1
P32131	hemN	1	25.5	28.2	29.3	46.7	28.4	36.4	30.4	26.1	27.2	26.8	36.1	35	43.5	40.2	46.2	0.208165	0.000437135	0.00618136	0.107958	0.308372
P25740	waaG	3	26.5	24.6	19.2	26.7	19.3	23.4	27	16.6	19.7	23.5	13.6	27.1	31	21	24.5	0.094326	0.0523564	0.122753	-0.00108251	0.189734
P0ACE3	hha	1	213.3	204.9	158.9	111.3	86.8	124.7	74.2	49.8	43.3	26.9	26.4	28.7	16.1	21.1	19.1	-0.730743	9.99589e-07	6.03085e-05	-0.934316	-0.52717
P24173	waaC	2	151.7	124.7	47.6	299	79.7	138.4	110.9	51.3	78.7	139.8	145.3	100.4	59.7	87	217.6	0.0943443	0.448249	0.553735	-0.16277	0.351459
P75919	clsC	2	125.9	166.2	144.8	198.8	109.7	152.3	156.9	101.2	90.4	113.6	105.5	121.3	151.3	152.7	152.1	0.0955124	0.107311	0.196609	-0.0231361	0.214161
P0A9A9	fur	1	94.9	111.1	88.9	54	57.9	48.6	43.6	22.1	30.1	19.1	12.3	24.4	25.2	9.8	13.6	-0.561984	2.88405e-05	0.000828593	-0.769109	-0.35486
P00861	lysA	2	152.4	131.7	95.5	138.5	121.5	94.5	179.8	118	113.7	107.5	92.3	176.1	129.2	68.6	75	-0.0554255	0.125013	0.21639	-0.127986	0.0171345
P0A6U5	rsmG	2	66.9	73.9	61.3	83.9	66.8	61.3	80.9	52.1	73.6	55.6	59	87.7	80.8	55.2	61.6	0.0524214	0.0884174	0.173242	-0.00881787	0.113661
P0ABK2	cydB	4	91.2	61.3	35.1	50.6	126.8	45.9	92.4	97.4	51.4	46.5	92.4	95.1	39	31.2	46.4	-0.104769	0.271758	0.379246	-0.299799	0.0902601
P37631	yhiN	1	6.9	14.8	9.5	16.8	8.5	8.7	9.9	7.2	11.3	8.3	7.8	11.7	11.1	10.3	9.5	0.0567978	0.361783	0.469492	-0.0713885	0.184984
P24555	ptrB	2	46.6	46.7	56.4	90.7	39.3	40.5	58.9	43.8	43.1	38.1	47.8	57	43.7	31.1	44.6	-0.0244897	0.589348	0.681175	-0.118679	0.0697001
P0ABF8	pgsA	3	279.6	290.1	218.8	234.9	248.1	150.7	307.5	246.2	247.5	217	213.2	464.5	237	148.6	154.9	-0.0460266	0.271018	0.378596	-0.131568	0.0395152
P31460	dgoR	2	72.6	86	62.5	94.5	69.7	62	97.6	60.7	59.3	45.7	59.7	81.6	52.9	50.8	51.8	-0.0652167	0.060105	0.134808	-0.133551	0.00311782
P0ABE5	cybB	1	40.1	52.2	44.2	70	33.9	42.5	37.1	24.8	21.9	34.5	36.1	33.2	35	43.2	62.2	0.0917959	0.234456	0.341954	-0.0656355	0.249227
P0AFF0	nuoN	2	201.8	250.3	217.8	290.2	160.8	171.2	256.2	143	207.9	184	149.4	289.1	227	168.9	169	0.0221361	0.556524	0.653248	-0.0559504	0.100223
P39405	fhuF	1
P75974	cohE	2	103.6	81.3	70	83.4	81.9	69.5	82.8	84.1	52.5	55.1	72.7	95.3	64.6	56.9	56.2	-0.0436029	0.269734	0.378171	-0.124415	0.0372089
Q46893	ispD	1	79.7	103.4	98.5	131.6	68.2	97.1	99.4	70.1	70.1	82.6	87.7	92.8	88.8	97	127.1	0.118095	0.0385458	0.0995263	0.00703342	0.229157
P75959	nagK	3	167.6	200.2	118.6	181.7	142.7	136.6	182.5	137.4	156	139.1	132.3	194.2	189.1	129.8	155.1	0.0711124	0.012733	0.0511013	0.0173283	0.124897
P25666	htrL	2	37.4	26.1	31.7	27.1	33	26.8	34.7	30.1	28.7	24.1	30.6	54.7	31.3	28.4	24.7	0.0382449	0.447825	0.553735	-0.0658841	0.142374
P0C0L9	iscX	1	39.4	46.9	50	59.9	33.9	44.8	43.2	32.9	41.4	38.9	37.9	46.8	35.7	40.6	50.7	0.0462521	0.34279	0.450581	-0.0539865	0.146491
P0AE26	araH	2
P0AGF2	csdE	1	18.3	21.8	16.3	32.1	17.4	19.2	22	19.3	13	13.4	19.9	17.9	19.2	21.2	32.1	0.125185	0.0504418	0.120023	-0.000271506	0.250641
P0A7M9	rpmE	3	241.1	196.9	131.8	81	232.6	99.1	260.6	236.2	161.5	180.7	201.2	406.2	293.8	73.2	73.6	-0.0458471	0.662163	0.740739	-0.264036	0.172342
P0ADV5	yhbW	2	161	167.8	106.2	66.7	166.8	73.3	200.9	150.1	156.9	121.4	103.6	237.5	135.1	47.8	44.3	-0.17392	0.0662548	0.142933	-0.360948	0.0131077
Q2M7R5	yibT	2	131	141.3	105.8	102.2	85.7	94.4	119.6	95.4	90.3	83.6	75.3	131.4	72.7	52.8	35.5	-0.219059	4.03553e-05	0.00107416	-0.302292	-0.135825
P0AD07	yecF	1	89.3	102.7	103.2	137.7	75	94.6	94.4	66.1	67.3	77.3	81.9	95.8	81.2	100.6	123.8	0.0945185	0.106882	0.196203	-0.0227396	0.211777
P0A7I0	prfA	3	102.3	113.5	77.9	55.3	99	46.9	126.7	100.8	83.5	78.5	71	156.2	96.2	37.1	34.5	-0.130824	0.105174	0.194639	-0.292263	0.0306154
P0C093	slmA	2	42.5	48.9	21.3	13.2	30.5	7.8	41.4	32	27.3	19.2	14.8	45.5	20	4.2	3.8	-0.4655	0.00468513	0.0286031	-0.766325	-0.164675
P20605	fic	2	38.9	51.3	40.5	45.8	31.8	26.4	37.4	33.1	38.5	27.4	22.5	39.4	36.4	30.9	30.6	-0.0225064	0.631734	0.71824	-0.120089	0.0750763
P64581	yqjD	2	51.2	37.8	24.3	26.1	45.5	18.2	37.6	37.1	27.6	18.3	30.9	45.8	13.7	9.9	9.9	-0.347823	0.000389568	0.00568644	-0.513182	-0.182463
P13669	mngR	2	50	53.7	38.2	72	53.2	45.6	57.7	50.3	41.2	44.8	52.8	60.5	47.8	54.8	62.2	0.108143	0.0141057	0.0543219	0.0248787	0.191408
P0ADM4	yidQ	2
P37615	yhhM	2	272.4	286.1	204.1	231.4	230.5	165.4	286.2	197.3	226	219.2	172.4	289.4	256.8	151.6	150.4	-0.0316659	0.270004	0.378257	-0.0903886	0.0270568
P0A9F6	gcvA	2	19.1	18.9	21.5	27.9	19.4	21.8	28.8	17.7	17.9	12.2	13.4	18.6	22.3	27.5	26.3	0.109811	0.103353	0.192261	-0.0249267	0.244549
P31992	pptA	1	133.6	132.1	97.2	174.5	78.6	99.6	77.6	50.8	69.1	48.7	49.1	54.9	30.4	30.8	39.7	-0.387394	4.18072e-06	0.000194028	-0.508395	-0.266393
P0AFQ7	ycfH	2	25.7	36	26.2	31.7	17.1	22.8	35.4	24.3	21.9	24.2	18.7	29	30.3	22.3	30.7	0.0617391	0.176111	0.272212	-0.0306954	0.154174
P69490	ccmE	1	8.5	13	10.8	20.3	5.7	15.6	13.5	6.5	10.1	11	7.9	11.9	13.7	12.8	12.5	0.117778	0.114003	0.203609	-0.0315338	0.267089
P0AE76	cobU	1	15.2	15.9	19.5	19.2	4.2	15.6	12.4	11.5	10.6	9.2	11.9	15.9	11.6	10.9	12	-0.025126	0.758581	0.8207	-0.195379	0.145127
P16384	miaA	1
P0A890	tusA	1	12.6	14.6	13.5	16.7	10.7	8.4	12.3	7.1	8.5	9.2	9.2	10.2	7.1	9.2	10	-0.0797162	0.141359	0.234304	-0.188906	0.0294737
Q47710	yqjK	1	15.2	15.7	12.4	13	14.3	16.1	15.7	11.9	11.5	10.9	10.8	12	12.3	10.9	11.2	-0.0341748	0.431834	0.538676	-0.123965	0.0556152
P55135	rlmD	1	11.6	12.8	12.1	19.4	6.7	13.4	16.7	6.6	10.3	12.2	10.7	12.4	15	12	16.3	0.125686	0.0529307	0.123619	-0.00178982	0.253163
P0AB52	ychN	1	61.8	40.9	25	20.9	57.8	12.1	72.5	51.8	38	34.5	48.1	86.8	24	10.1	11.4	-0.269049	0.0577494	0.130985	-0.548044	0.00994675
P03813	ygeA	2	113.8	75.5	41.6	37.5	85.9	29.7	85.7	79.5	52.1	56.5	68.9	118.4	36.3	21.3	27.7	-0.220885	0.0332288	0.0908521	-0.421885	-0.0198846
P0A698	uvrA	2
P12998	bioF	2	59.5	40.2	25.1	44.2	54.6	30.7	48.6	46.6	45.5	37.9	36.9	75.6	39.4	25.3	23.5	-0.0585517	0.378271	0.486272	-0.19545	0.0783466
P69931	hda	2	38.6	52.7	49.4	61.1	38.2	50	52.9	46.4	43.2	46.9	45.6	60.2	60.5	55.9	40.5	0.103651	0.0215185	0.0688248	0.01737	0.189933
P00811	ampC	1
P04993	recD	2	99.4	115.9	84.4	96.6	75.3	80.7	107.9	76.1	79.3	81.1	71.4	104.3	96.5	59.7	72.7	-0.00985117	0.689064	0.762351	-0.0610707	0.0413683
P0AE22	aphA	1	42.9	47.4	36.5	46.4	28	28.1	46.2	32.5	38.9	47.6	39.3	44.7	44.1	34.2	40	0.0752991	0.0645273	0.140547	-0.00509955	0.155698
P76535	murQ	1
P28634	trmO	2	52.9	57.3	48.8	45.4	44	46.4	63.4	54.7	36.5	41.9	38.5	74.9	51.4	47.5	37.4	0.0256589	0.528395	0.627144	-0.058691	0.110009
P64476	ydiH	1	60.9	70.5	53.8	56.1	43.2	37.3	57.2	35.7	40.1	29	22.3	45.3	28.6	15.2	15.3	-0.345295	3.33372e-07	2.82494e-05	-0.433716	-0.256873
P76208	yniB	2	35.8	45.7	44.3	71.7	25.8	27.5	42.4	29.7	31.4	31.3	34.6	36.8	40.1	44.5	46.4	0.0991673	0.0965975	0.18308	-0.0199014	0.218236
P77223	rsxB	1	23.5	35.1	28.3	32.5	18.3	25.6	19	14.4	11.1	10.6	10.2	14.1	11	12.8	11.5	-0.249399	0.00267359	0.0200872	-0.398526	-0.100272
P77625	hxpA	1	13	18	20.2	34.2	15.8	19.4	23.2	13.6	16.8	18.7	19.1	19.1	18	25.3	27.4	0.154195	0.02156	0.0688248	0.0257921	0.282598
P25534	ubiH	3	104.6	88.6	65.4	84.7	139.3	59.3	90.8	89.5	62.4	50.6	103.9	97.5	62.2	47.6	73.8	-0.0548503	0.383508	0.491638	-0.184547	0.0748467
P64455	ydcY	2
P0A830	dctA	1	29.6	23.5	15.6	25.5	28.7	11.9	34.9	23.4	17.9	22.6	25.9	47.9	18.1	9.7	10.2	-0.138235	0.12436	0.216227	-0.318868	0.0423976
P0ACW6	ydcH	2	105.7	98	78.3	36.5	84	42.1	80.4	67.5	48.3	32.7	44.2	69.2	23.3	25.6	30.1	-0.34139	9.84219e-05	0.00202436	-0.482454	-0.200326
P64590	yhaH	3	322.3	281.9	166.7	164.8	275.2	153.8	375.1	261.1	222.6	240.1	195.3	431.9	260.5	93.3	111.8	-0.114991	0.110832	0.199807	-0.259384	0.0294019
P56262	ysgA	1	24.1	22.5	20.3	36.8	17.8	19.3	23.8	18.4	18.5	16.5	26.8	21	16.5	19.7	32.7	0.0572147	0.344971	0.453119	-0.0673602	0.18179
P46118	hexR	1	10.4	11.5	8.9	9.7	12.7	4.7	22	10.4	11.7	8.2	8.3	16.9	14.7	3	5.9	-0.12297	0.262981	0.371002	-0.347554	0.101615
P19624	pdxA	1	23	27.8	23	36.7	19.2	25.2	21.9	15.4	24.1	24.4	21.6	26.4	27.9	36	46.8	0.212835	0.00281708	0.0210378	0.0846798	0.34099
P0AG03	ubiX	1	11.1	11.4	9.5	16.9	7.2	9.9	13.7	11.2	10.3	13.8	16.7	10.1	12.9	15.7	20.6	0.211292	0.00311224	0.0220803	0.0823443	0.34024
P0AD33	yfcZ	1	98.2	115.9	99.9	81.3	74.1	65.3	94.5	60.2	65.4	46.8	30.2	53.9	63.8	37.1	36.1	-0.23197	0.00137052	0.0134818	-0.359348	-0.104592
Q46877	norV	2	46.2	34.1	31.6	11.2	27.3	20.5	40.3	30.6	23.6	18.6	19.6	49.2	27	7.1	10	-0.266588	0.0195158	0.0645864	-0.484385	-0.048791
P0A786	pyrB	2	463	409.7	277.8	424.5	364.9	346.3	499.8	372.6	337	391.4	400	597.5	390.4	349.3	437.1	0.0908738	0.00221219	0.0181179	0.0378718	0.143876
P0AFB1	nlpI	2	65.5	72.1	59.1	82.3	61.7	58.4	70.4	50.4	52.5	55.1	62.2	71.9	72.3	55.8	69.9	0.0779051	0.0161304	0.0579287	0.0164665	0.139344
P28304	qorA	2	18	21.3	21.2	24.7	14.4	24.8	28.7	17.4	14	18.1	19.7	26.9	17.4	26.5	30.8	0.133351	0.0316304	0.0875399	0.013288	0.253414
P0AC78	wecA	3	171.8	142.5	113	48.8	142.4	72.3	163.3	132.3	102.3	81	102.9	192.3	123.3	35.8	42	-0.198537	0.0415463	0.105616	-0.388486	-0.00858767
P39836	yfeH	1	21.5	20.2	15.8	20	18.6	12.4	20.8	10.9	18.4	17.7	16	25.9	15.7	6.6	15.4	-0.0892513	0.173924	0.269292	-0.222161	0.0436581
P78055	fsaA	1	30.7	33.7	27.1	49	24.4	34.3	37.9	25.7	30	34.6	32	41.7	33.6	30.6	45.6	0.123432	0.00696264	0.0341992	0.0388149	0.208049
P0ADX7	yhhA	2
P0AFY2	sanA	1	5.9	13.2	11.9	17.9	11.1	9.6	10.1	9.6	9.6	8.9	17.6	10.7	13.5	13.5	18.4	0.196734	0.0178526	0.0616815	0.0386683	0.3548
P16095	sdaA	2
P0A6T9	gcvH	2	48.5	28.6	14.9	14.1	33.6	13	40.7	35.6	25.6	22	34.7	64.9	17.4	3.5	7.4	-0.358352	0.026757	0.0793937	-0.669885	-0.0468187
P45468	yraQ	1	14.9	20.5	14.9	23.2	8.5	20.1	18.4	9.1	9.8	13.3	18.9	14.9	12.9	12	10.9	-0.0340427	0.608535	0.697119	-0.172097	0.104012
P0A8C1	ybjQ	2	36	29.5	32.8	49.9	31.9	21.1	24.8	23.1	28.2	22.2	25.2	46.5	31.9	26.7	20.9	-0.000302991	0.995637	0.996738	-0.115864	0.115258
P23200	mglC	1	151.2	183.7	123.5	161.1	127.7	143.3	203.5	120.4	131.9	159.8	107.9	189.7	172.8	102.3	104.7	0.00593165	0.850181	0.888549	-0.0595284	0.0713917
P0A6E6	atpC	2	424.9	120.5	46.8	72	366.4	56.1	173.5	331.6	85.8	70.6	294.2	221.6	42.3	29.9	48.6	-0.359025	0.0618083	0.137099	-0.73799	0.0199407
P0ABN1	dgkA	2	97.8	43.5	34.4	25.7	86.2	22	77.8	82.3	38.8	42	71.8	113.5	38.5	11	12.5	-0.294104	0.0528815	0.123619	-0.592328	0.00411879
P03819	kefC	1	15.2	11.1	9.9	19.4	11.1	10.4	13	11.6	13.7	13.2	9.8	13.4	13.9	12.4	21.9	0.138313	0.0228408	0.071402	0.0218298	0.254797
P21866	kdpE	1	29.4	34.4	31.5	51.3	25.5	34.5	39.2	34.5	31.1	37.8	37.1	36.7	48.3	49.5	58.4	0.234962	8.005e-05	0.00171672	0.139785	0.33014
P0AFX4	rsd	2	26.1	28.1	15.4	15.8	19	13.4	29.7	16.4	14.3	17.5	9.5	28.7	21.5	11.5	12.3	-0.0685431	0.330227	0.438848	-0.213167	0.0760812
P67662	aaeR	1	60.1	83.2	72.3	102.9	49.2	80.8	78.8	47.8	62.7	60.8	54.4	70.5	91.5	98.8	102.6	0.184091	0.00558333	0.030757	0.0620313	0.30615
P0ABY2	fliT	1	26.9	23.6	16.6	29.9	16.9	20	12.5	10.2	10.1	13.5	11.6	11.2	12.9	12.2	18.2	-0.0768236	0.332181	0.440474	-0.239596	0.0859484
P32173	mobA	1	22.2	24.5	23	37.7	16.6	28.9	29.4	24.5	19	29.7	35	25.9	30.1	38.9	46.7	0.24302	0.000769909	0.00879816	0.118391	0.367648
P10441	lpxB	1	56.6	65.6	55.6	104.6	60.2	77.5	65.7	45.3	51.5	61.8	67.4	59.3	81.6	90.1	110.1	0.218446	0.00188907	0.0164386	0.0935955	0.343295
P0AFU4	glrR	2	59.6	70.7	49.1	72.8	58.5	51.1	76.2	56.9	50.2	55.6	50.6	86	70	43.1	51.3	0.0340223	0.215893	0.320826	-0.0219303	0.089975
P77364	glxK	1	21.6	30.9	24.4	57.9	26.8	36.3	36.1	22.9	23.5	29.6	27	29.3	26.3	27.4	43.2	0.101858	0.105339	0.194639	-0.0239013	0.227617
P0A7B8	hslV	2	768.1	896.5	655.4	846.5	652.2	625.9	850.6	573.9	617.7	596.9	501.2	794.7	825.9	638	694.2	0.0563735	0.125074	0.21639	-0.0174404	0.130187
P0AEA2	csgG	2	60.2	75.3	53.5	68.8	45.9	51.3	52.3	37.3	32.8	30	32.5	39.5	20.9	27.6	28.3	-0.247141	5.44801e-05	0.00131033	-0.343683	-0.150598
P77182	mnmC	3
P32144	csqR	1	38.2	50.5	41.8	57.1	36.6	47.2	46.7	39	31.7	43.4	48.6	43.8	46.2	45.3	50.8	0.10588	0.0252656	0.0766969	0.0149001	0.19686
P0AE14	ampE	1	23.2	7.8	9.6	0	22.9	1.8	15	18.1	5.3	8.8	15.2	20.5	7.8	3.9	3.2
P40719	qseC	1	101.8	79.1	40.3	64.3	79.6	46.9	111.1	67.2	76.7	68.5	58.4	127.9	56.4	26.6	24.8	-0.188877	0.0291604	0.0836456	-0.356029	-0.0217249
P0AE70	mazF	1
P76569	yfgD	3	139.5	110.7	76.5	122.6	110.6	101	113.7	91.2	85.9	93.3	94.5	106.4	68	65.9	80.5	-0.0715606	0.0790054	0.162201	-0.15241	0.00928856
P52598	ygbI	1	74.3	82.3	59.8	91.7	57.5	72.9	79.5	53.8	58.7	62.2	63.9	74	68.8	73.4	70.1	0.0712588	0.0614355	0.136607	-0.00383768	0.146355
P22525	ycbB	2	13	17.5	20.5	24.9	13.2	18.8	21.7	14.1	12	17.7	17.9	15.5	23.7	19.6	25.5	0.170024	0.00777556	0.0364605	0.0514482	0.2886
P0AFY6	sbmA	1	64.5	74.7	55.1	40.1	58.9	33.7	79.4	60.3	59.6	60.8	41.5	108.7	59	16.9	22.2	-0.192386	0.0371725	0.0970307	-0.37184	-0.012932
P69829	ptsN	1	76.7	89.4	76.3	122.2	71.7	90.7	82.1	71.3	70.6	55.8	65.7	68.3	95.3	85.4	116.8	0.121452	0.0509926	0.120816	-0.000590447	0.243495
P37767	yfhH	1	11.3	13.2	10.8	14.7	7.4	9.5	10.9	9	5.6	9.6	11.4	7	9.2	11.2	11.5	0.045148	0.509917	0.61104	-0.0967656	0.187062
P0AA31	yedF	1	16.7	17.5	16.9	23.9	17.3	16	19.9	16.7	14.4	16.7	12.2	21.7	18.5	10.9	18.6	0.0132735	0.760353	0.820947	-0.0773557	0.103903
P39325	ytfQ	1	129.9	161.5	136.5	191.6	140.4	174.4	155.9	109.2	120	129.6	119.3	152.2	141.4	140.6	159.7	0.0754519	0.100616	0.188948	-0.0163265	0.16723
P0AF50	yjbR	1	172	79.8	63.5	33.2	116.5	29.7	133.9	122.2	80.1	74	75.6	158.2	59.4	14.5	12.8	-0.400089	0.0137474	0.0537427	-0.706747	-0.0934313
P0ACE0	hybC	1
P36673	treR	2	46.1	44.2	30.7	24.7	84.5	35.4	43.8	41	37.2	28.3	57.3	46.1	27.8	21.7	30.4	-0.086704	0.275882	0.382348	-0.249552	0.0761435
P0AA47	plaP	2	24.8	13	6.5	6.5	24.8	5.6	17.6	17	8.7	6	11.6	14.7	6	0	0
P33596	recX	1
P33362	yehZ	1	39.8	54.7	43.5	63.1	35.1	45.4	42.7	42.5	30.7	38.3	48.1	44.4	35.7	38.5	50.6	0.0393967	0.44326	0.550652	-0.0667774	0.145571
P0AGK4	yhbY	2	215	131.3	85.9	57.5	165.1	53.3	182.7	198.4	98.8	114.9	159.6	301.3	97.2	32.4	32.7	-0.246919	0.0684599	0.146469	-0.514831	0.0209927
P32141	yihT	1
P76594	patZ	1	13.4	15.1	13.1	19.4	10	19.1	17.8	6.4	16.7	10.9	13.6	20.3	13.8	13.9	18.8	0.0940487	0.186022	0.284615	-0.050184	0.238281
Q46864	mqsA	1	50.9	73	65.6	49.8	24.9	32	35.3	20.2	19.3	22.4	18.9	27	30.1	28.1	29	-0.132452	0.159292	0.253578	-0.322595	0.0576908
P33644	yfiH	2	79.1	84.7	75	83.6	69.1	55.2	96.5	72.7	69	69.6	64.6	121.5	96.4	66.5	65	0.0680548	0.0287221	0.0826502	0.0080182	0.128091
P05042	fumC	1	17.3	14.8	22.1	16	15.6	14	19.4	21.8	17	10.6	13	22.6	24.7	11.2	10.3	-0.0281109	0.700736	0.771961	-0.180307	0.124085
P46852	yhhW	2
P46122	yajI	1	61.6	81.3	70	94.4	65.1	79.9	91.6	57.2	60.9	72.4	56.3	70.6	71	74.5	76.1	0.0746709	0.0963525	0.182999	-0.0149135	0.164255
P20099	bisC	3	278.8	225	167.2	112.3	245.9	130.2	271	222.9	173.7	158.3	150.1	337.6	172.8	56.5	65.5	-0.233545	0.00721593	0.035019	-0.394534	-0.0725554
P15029	fecD	1	18.9	22.4	19.9	22.7	17.1	17.3	25	11.7	18.2	11.9	13.9	20	23.8	17.3	20.5	0.0606994	0.24969	0.357264	-0.0469779	0.168377
P0AG96	secE	2	93.6	56.5	40.4	98.4	63.6	49	89.3	62.9	50.4	46.8	74	91.6	54.1	55.1	78.7	0.0689898	0.246999	0.354422	-0.0526705	0.19065
P0AB18	tusE	1	25	28.8	23.3	42.6	20.3	25.7	28.8	22.8	18.7	25.9	28.4	26	21.5	25.3	26.3	0.0453251	0.34246	0.450474	-0.0528354	0.143486
P0AFR0	rssA	1	124.6	119.4	113.8	92.2	99	83	143.4	87.7	102.1	99.6	86.2	163.2	128.6	70.1	70.6	-0.011903	0.745528	0.810454	-0.0882706	0.0644646
P06972	fhuB	1	87.9	112.4	84.9	146.3	80.4	92.1	109.4	70.9	63.5	74	75.4	102.3	113.3	108.8	109.7	0.12997	0.0112519	0.0468183	0.0337194	0.22622
P0A8Z7	yqiA	1	17.5	20.2	14.8	7.9	20.2	7.2	22.7	22.6	13.4	13.8	16.2	40.7	16.9	6	8.6	-0.10353	0.362118	0.469508	-0.337354	0.130293
P45530	tusB	1
P0AE48	ytfP	1	78.7	105.4	76.8	115.3	68.6	83.9	90.4	62.4	77.6	86.5	65	96.4	84.9	93.9	94.4	0.0991051	0.0302397	0.0853882	0.0107256	0.187485
P45537	yhfK	1	17.4	27.5	23.1	37.7	17	26.7	25.4	19.7	22.9	22.5	18.3	23.6	25.2	27.1	23.4	0.087468	0.113151	0.202438	-0.0231359	0.198072
P76373	ugd	1	26.5	26.5	21.1	35.7	18.3	19	19.3	15	23.1	18	26	22.1	20.8	26.3	40.1	0.130684	0.0635677	0.139126	-0.0082914	0.269659
A5A614	yciZ	1	35.4	37.5	32.8	45.3	28.8	41.1	33	23.7	26.6	37.9	31	36	32	30.5	44.6	0.0784234	0.118469	0.209051	-0.0223201	0.179167
P0ABM9	ccmH	1
P0A9R7	ftsE	3	515.4	518.4	370.2	318.6	506.3	277.2	570.2	499.4	392.7	376.4	384.4	660.8	551.5	245.5	194.9	-0.067045	0.24471	0.351807	-0.184679	0.0505891
P21369	pncA	1	59.7	78	54.8	115.2	58.5	86.2	84.4	50.8	62.2	69.4	82.8	77.6	84.5	101	132.8	0.234546	0.000835192	0.0093039	0.113128	0.355964
P37340	mdtK	2	428	569.6	448.5	332.1	387.3	310.3	559.2	379.1	405.4	357.8	231.9	616.3	608.7	247.1	181	-0.0733298	0.265733	0.37372	-0.20806	0.0614005
P09099	xylB	2	27.3	36.7	32.5	54.3	28.3	32.1	37	26.9	27.7	27.4	32.6	32.5	32.2	40.6	48	0.132389	0.0217742	0.0691425	0.0219328	0.242845
P77726	yajR	1	23.3	43	28.6	44.8	32.8	39.9	37.7	25	27.2	27.8	31.3	33.8	34.4	39.7	49.3	0.14733	0.0156365	0.0570176	0.031792	0.262868
P0AFW2	rmf	3	1162.4	1122.5	698.9	152.2	151.7	215.5	94.8	53	54.5	15.2	19.2	38.3	12.4	9	8.4	-1.42369	6.45552e-07	4.49403e-05	-1.80709	-1.04028
P37596	norW	1	24.4	42.4	29.4	40.8	31.3	26.3	42.8	32.8	36.4	28.9	24.4	46.7	54.1	25.7	31.9	0.0940736	0.0783946	0.161427	-0.0119719	0.200119
P0AAC4	ybhL	2	462.6	176	41.9	57.7	292.2	74.1	155.2	232.2	66.2	62.7	197.4	168.4	23.6	21.8	44.7	-0.496682	0.00970648	0.0422325	-0.855601	-0.137763
P0AAG8	mglA	2	13.9	19	22.6	34.8	11.9	30.7	22.4	12	19.8	21.3	18.8	20.9	22.8	32	32.7	0.21278	0.0121823	0.0500644	0.0530663	0.372494
P24242	ascG	1	32.4	40	29.9	51.1	17.9	30.4	29.7	14.6	21.9	20.7	22.8	24.3	22.8	33	30.1	0.0242596	0.736903	0.803006	-0.126079	0.174598
P13518	csrD	1	46	78.5	41.1	50.3	38.4	49.8	66.6	37.9	39.8	49	30.8	67.7	72	42.5	40.9	0.065359	0.207073	0.31001	-0.0399712	0.170689
P24230	recG	1	32.2	37.3	31.5	14	29.3	17.5	34.3	22.8	27.1	19.6	20.5	39.8	35.8	10.7	6.6	-0.209725	0.0547009	0.125965	-0.424207	0.00475737
P0A7S3	rpsL	3	174.2	91.1	71.2	16.1	163	41.4	169.6	233.7	71.4	81.6	162.3	235.7	86	20.4	37.9	-0.193166	0.289066	0.393983	-0.566426	0.180094
P0AB14	yccJ	1	57	80.2	63.6	105.5	46.2	73.9	66.2	58.6	42.2	65.9	66.8	65.8	37.8	56.8	82.8	0.0190009	0.783208	0.838821	-0.124861	0.162863
P31802	narP	1
P33218	yebE	1	9.6	17.8	9.8	14.7	7.8	10.4	12.3	12	6.3	14.2	12.2	8.5	10.4	10.4	13.3	0.0606301	0.399088	0.507268	-0.0876427	0.208903
P37760	rfbD	2	21.4	21.8	19.8	37.5	22.2	26.3	18.4	18.1	20.5	19.7	21	24.3	18.7	24.6	31.9	0.0979023	0.106136	0.195628	-0.0232735	0.219078
P0AEG1	dppC	1	15.4	17.1	17.1	22.2	15.2	13.8	15.8	12.1	15.9	21.4	15.9	17.4	16.1	12.1	21.6	0.0656122	0.21682	0.321676	-0.0425216	0.173746
P37652	bcsB	1
P0C960	emtA	2	70.2	88.6	79.1	101.3	59.8	78.2	75.3	54	50.3	50.7	57.5	52.9	30.1	37.6	48.1	-0.195669	0.00150388	0.0142514	-0.304349	-0.0869899
P37661	eptB	1	53.9	61.1	52.9	78.6	42.9	62.7	70.2	49.6	38.4	49.5	52	64.3	58.6	49.5	61.1	0.0703879	0.0718054	0.151478	-0.0070007	0.147776
P23256	malY	1	53.2	59.1	51.8	44.4	40.4	45.1	56.3	41.5	42.9	44.4	39.1	65.6	58	42.1	40.1	0.0366338	0.27482	0.381753	-0.032014	0.105282
P76008	ldcA	1
P0AB43	ycgL	1	126.8	150	92.7	136.1	127	107	146.4	95.4	119.9	112.8	106.9	155.1	137.5	88.7	115.6	0.0489429	0.0762225	0.1584	-0.0057842	0.10367
P0A937	bamE	1
P0ABP6	dedA	2	313.7	204.2	119.4	88.1	262.7	74.9	281.6	271.4	160.7	167.9	209.2	457.9	130	40.7	46.7	-0.28753	0.0357836	0.0947703	-0.553464	-0.0215958
P0ACC3	erpA	1	54.8	73.9	66.6	38.3	47.2	34.9	52	32.1	40.4	21.1	13.2	46.6	19.1	13.6	11.2	-0.457824	4.549e-06	0.000205842	-0.601819	-0.313829
P0AFH0	ogt	1	25.8	28.7	23.1	22.7	26.1	19.4	25.2	21.9	24.1	24.8	11.2	29.9	29	11.6	16.2	-0.0716517	0.27586	0.382348	-0.206222	0.0629183
P27837	yifK	2
P37344	pspF	1	47.9	50.3	35.6	46.2	42.2	31	58.5	46.6	39.9	37.5	25.2	76.5	61.7	27.4	25.9	-0.0131415	0.828524	0.8734	-0.139592	0.113309
Q46802	uacR	1
P39315	qorB	1	21.7	19	13.4	30.4	12.6	15.2	20.9	17.8	20.2	18.7	19.2	25.2	19.4	14.8	21.9	0.0750539	0.135493	0.228132	-0.0261247	0.176233
P76049	ycjY	1
P15993	aroP	1	46.7	63.3	56.4	48.8	42.9	51.1	67.6	42	52.7	45.3	36.6	79	61.9	27.5	37.4	-0.0354944	0.461553	0.564968	-0.135175	0.0641864
P76445	lpxT	1	79.5	104.6	74.2	79	63.3	61.5	96.5	55.9	66.3	60	52.3	98.3	78.4	59.7	67.8	0.0159615	0.63261	0.718334	-0.0534235	0.0853464
P30855	evgS	1	19.3	19.3	20.2	27.7	16.3	19.9	21.1	9.6	19.8	16.8	11	17.6	23.5	18.6	21.2	0.0784756	0.230191	0.337638	-0.0548317	0.211783
P0AEB5	ynaI	1	16.8	21	22.7	34.2	20.6	25.7	29.4	9.9	10.8	17.3	23.1	18.9	21.4	20.6	29.6	0.116698	0.14212	0.234892	-0.043474	0.276869
P28246	bcr	1	137.6	208	144.9	279.2	131.1	176.4	176.3	101.7	126	163.8	156.1	164.8	201	207.4	262	0.193076	0.00656842	0.0330993	0.0618921	0.324259
P28904	treC	1
P0A776	rppH	1	174.1	212.5	184.3	279	164.3	170.8	190.7	132.8	156.5	146.8	150.4	158.1	177.8	201.8	245	0.100134	0.101765	0.190678	-0.0221141	0.222381
P39411	yjjX	1	43.7	50	35.2	63.8	40.3	39.1	43	30.8	25.4	35.8	32.3	43.1	48.1	46.6	45.2	0.104969	0.0361961	0.0954703	0.00763645	0.202302
P0AEL3	feoA	2	201.3	106.7	49.6	50.2	98.3	42.8	56.8	68.7	29.7	12.3	25.7	47	14.6	5.8	9.7	-0.773104	1.5057e-06	8.25853e-05	-0.995518	-0.550689
P23003	trmA	1	21.7	31.7	22.4	49.7	24.2	23.7	28.4	18.4	18.1	22.4	24.5	26.3	24.1	30.7	29	0.0939636	0.0951099	0.181658	-0.0183072	0.206234
P0AB85	apbE	1
P0C054	ibpA	1	266.3	328.3	193	290.7	169.3	182.3	261.8	158.2	156.8	159.8	113.5	215.2	117.3	82.8	94.3	-0.261305	3.43362e-07	2.82494e-05	-0.328368	-0.194242
P30128	greB	1	26.4	26.9	22.8	40.4	20.3	19.1	31.1	21.6	20.7	17.7	19.3	25.7	25.7	26.2	27.1	0.0692178	0.130052	0.221651	-0.0226974	0.161133
P52095	ldcC	1	20	33.2	16.4	21.8	19.3	25.5	23.9	15.6	13.9	25.2	15	24.4	25.5	17.6	29.9	0.104453	0.0859761	0.169887	-0.0165419	0.225449
P30843	basR	1	9.6	21.7	12.6	14.1	15.6	17.8	14.7	12.2	14.8	14.5	16.9	13.1	13.6	19.6	13.4	0.083891	0.232056	0.339824	-0.059213	0.226995
P0AB98	atpB	2	190.9	84.2	46.7	46.1	120.6	37.8	122.2	142.8	50.6	57.9	162.3	213.6	42.5	17.1	28.3	-0.30399	0.0559001	0.127913	-0.616596	0.00861537
P0AFI9	perM	1	66.4	86.7	56.7	49.8	60.7	50.1	84.6	44.9	53.3	56.3	27.1	88.1	79.4	33.4	21.3	-0.122568	0.127445	0.219065	-0.284139	0.039003
P0AAG3	gltL	1	134.3	111.8	86.2	57.4	106	48.2	142.9	114.2	102.5	85.2	80.8	182.6	87.1	27.3	24.7	-0.258104	0.0167021	0.0590445	-0.462948	-0.0532594
P77559	ynfL	1	31.8	37.6	30.8	47.1	22.7	31.9	38.2	18.2	23.9	22.5	29.4	27.3	35	27.3	34.3	0.0603693	0.259325	0.366702	-0.0490097	0.169748
P0AEQ6	glnP	1	17.9	18.7	12.5	16.9	15	13.4	19.8	15.1	10.7	11	19.7	25.5	16.7	9.6	11.7	-0.0193737	0.7381	0.803827	-0.140005	0.101258
P75822	ybjT	1	62.1	63.1	53.6	56.6	50.8	39.1	75.4	44.5	48.3	51.1	41.8	74.5	67.5	42	49.2	0.0421049	0.191215	0.290596	-0.023273	0.107483
P52647	ydbK	1
P07822	fhuD	1	18.1	36	30.7	48.1	26.5	33.5	35.6	24.3	22.4	31.4	36.7	41.7	37.5	31.9	46.5	0.18169	0.00497787	0.029638	0.0632384	0.300142
Q46919	yqcC	1
P0AAU2	ybfA	2	785.4	738.3	528.1	558.1	533.4	296.7	348.6	243.3	204.4	42.8	44.3	89.3	40.3	28.8	46.5	-1.00743	1.78711e-07	1.74305e-05	-1.25363	-0.761221
P0A8D3	yaiI	2	21.8	10.7	4.6	7.2	26.4	3.9	16.3	22.7	10.2	7	15.1	26.3	6.9	3.9	5.5	-0.190968	0.223401	0.32928	-0.510441	0.128505
P0A8Y3	yihX	1	129.1	146.2	116.1	181.6	97.2	126.7	147.9	91.1	120.6	118.3	122.2	159.5	128.6	119.8	134.4	0.0770621	0.046471	0.113055	0.00135853	0.152766
P0AFN2	pspC	1	172	230	192.2	229	141.3	180	188	139.3	146.3	163.9	146.2	195.3	274.9	221	229.9	0.164774	0.00307269	0.0220149	0.0643898	0.265158
P27245	marR	1	15.7	20.2	23.3	28.3	18.5	16.6	16.3	14.4	13.8	12	11.2	15.3	25.4	23.9	23.5	0.129518	0.0879703	0.172697	-0.0215536	0.280589
P0A8W2	slyA	1	84.7	102.1	69.6	42	70.6	50.6	97.4	69.2	73.6	63.4	46.2	104.5	99.1	39	33	-0.0780485	0.275759	0.382348	-0.2246	0.0685033
P36562	cobT	2
P37637	mdtF	1	7	13.9	14.4	15.2	10.9	12.4	11.7	9.5	10.8	9.1	6.5	10.3	16.2	14.5	15.9	0.145737	0.0668303	0.143661	-0.0113524	0.302826
P08179	purN	1	9.4	11.8	15	17.6	17	16.9	10.1	7.8	7.4	9.6	11.4	15.6	12.4	13.4	14.2	0.0884615	0.227998	0.334965	-0.0610701	0.237993
P28631	holB	1	9.6	18.7	19.2	24.2	13.7	17.4	19.3	12	9.7	11.5	12.4	12.7	26.7	29	25.8	0.251432	0.00671494	0.0332078	0.080022	0.422841
P43337	nudL	1	207.4	246.7	191.7	298.8	182.4	214.5	243.3	169.9	191.6	224.6	228.8	238.6	229	244.3	281.9	0.132448	0.00606787	0.0321136	0.0435311	0.221365
P28903	nrdD	1	11.9	15.8	11.7	15.2	10.3	10.2	15.2	10.6	8.3	7.2	5.6	11	11.1	12.2	12	0.00767625	0.907949	0.933213	-0.13076	0.146113
P27242	waaU	1	9.7	16.5	14	10.2	5	13.3	15.7	6.1	9.7	13.5	8.2	20.3	17.8	9.1	7.8	0.0507409	0.581725	0.674517	-0.140449	0.241931
P0AD42	pgpC	1	111.5	129.8	110.9	137	92.8	99.8	126.2	95.7	80	76.7	81.2	118.5	81	68.2	79.9	-0.0758448	0.0148993	0.056134	-0.134811	-0.016879
P77279	fetA	1	71.4	88.7	68.7	106.7	52.9	81.6	84.9	61.4	60.7	54	64.3	83.4	74.5	78.7	93.8	0.0984672	0.0452956	0.111696	0.00232675	0.194608
P52076	qseB	1	56.2	76.9	58.9	44.1	53.3	46.6	67	60.5	48.8	55.9	41.1	91.5	67.6	35.9	36.2	-0.0278478	0.578894	0.672538	-0.131988	0.0762927
P37746	rfbX	1	50.5	67.2	51.6	71.4	40.7	45.4	66.3	31.8	43.6	44.2	33.2	62.4	59.5	43.8	51.7	0.0506166	0.256659	0.363785	-0.0405589	0.141792
P0AFU0	yejB	1	90.8	126.1	100.8	170.9	97.3	123	128	84.9	79.4	113.3	109.7	111.7	113.1	123	147.7	0.13703	0.017891	0.0616815	0.0268894	0.24717
P0AG80	ugpB	2
P0A9J4	panE	1
P0AAT9	ybeL	1	45.4	48.6	45.6	50.2	32.4	39.6	46.8	32.6	31.9	26.3	31.3	45.2	52.1	34.1	28.5	-0.00181124	0.967747	0.976672	-0.095236	0.0916135
P0AFE4	nuoK	1	13.7	21.2	14.8	12.8	15.7	10.7	16.9	17.4	14.2	15.1	5.5	21.6	16.4	6.6	7.4	-0.141891	0.123571	0.215475	-0.326883	0.0431001
P75799	gsiD	1	26.1	30.1	23.1	13.7	34.2	7.3	31.5	29.6	22.9	18.3	17.8	53.7	23.5	7	5.9	-0.24196	0.0711281	0.150399	-0.507283	0.0233623
P0A8X0	yjgA	2	135.2	132.3	109.1	115.7	110.2	115.7	128.1	88.1	95.5	90.2	80.4	126.2	112.9	79.3	78.4	-0.038438	0.167555	0.263542	-0.0947812	0.0179052
P0AD57	ispB	2	37.5	39.8	27.4	27.3	31.3	25.3	38.1	24.8	32	33.4	33.4	47.5	30.6	21.4	18.6	-0.0460149	0.353057	0.461729	-0.147947	0.0559176
A5A613	yciY	2	65.7	47.9	40.8	52.1	59.5	41.4	64.1	56.4	40.5	46	55.4	60.1	41.1	35.5	50.4	0.000196703	0.996486	0.997037	-0.0929564	0.0933498
P0AFW0	rfaH	1
P69811	fruB	1	41.4	48.9	30.7	59.6	38.8	44.3	41	38.8	32.9	40.6	33.1	49	45	45.3	67.1	0.15103	0.0051423	0.0299638	0.0520984	0.249962
P0A9G8	modE	2	257.4	225.1	161.6	228.7	253.2	152.9	303.7	213	213.9	196.7	186.8	393.5	245.2	123.6	138.9	-0.0260846	0.542616	0.640899	-0.114913	0.0627442
P0AD99	brnQ	1	14.2	13.7	21.4	32.1	9.3	17.5	18.3	11.6	15.6	17.9	14.2	15.4	18	16	21.6	0.103965	0.139241	0.231854	-0.0376273	0.245558
P21893	recJ	1	102.5	156.1	104.4	135.1	83	127.2	104.4	79.5	74.9	76.6	76.2	97.3	78.7	64.7	97.2	-0.0623305	0.211866	0.316139	-0.163897	0.0392356
P0AB01	elyC	1	21.3	22	8.1	20.1	18.5	9.4	22.7	14.3	13.9	20.4	15.2	25.4	16.8	11.1	14	0.0257687	0.710363	0.778303	-0.118637	0.170174
P0A790	panD	1	232.7	308.2	204.1	306.3	186.5	223.3	268.5	173.7	175.6	168.6	146.6	220.8	194.6	153.6	201.1	-0.0361929	0.361571	0.469492	-0.117839	0.0454535
P0AD24	yejL	1	80.6	42.9	24.3	18.1	62.8	14.9	59	61.3	36.6	37.7	36.5	85.9	31.7	10.8	13.3	-0.237812	0.0835537	0.166825	-0.510943	0.0353198
P0AAN9	iraP	1
P30015	lhr	1
P07117	putP	1	42	65	45.8	71.6	46.1	55	60.7	41.8	52.2	53	46.2	63	64.2	52	57.1	0.109166	0.00741201	0.0356802	0.0336007	0.184732
P0AEH3	elaA	1	102.4	112.2	49.5	133.4	88.2	57.5	117.7	69.4	82.1	86.9	70.1	125.9	62.2	37.4	80	-0.0672824	0.273853	0.381271	-0.193099	0.058534
P42628	dlsT	1	23.2	10.9	13.6	7.5	15.4	5	20.8	16.2	11	15	12.4	29.5	8.7	4.3	3	-0.291384	0.0395037	0.101277	-0.566949	-0.0158193
P0A8N0	matP	1	59.7	64.4	48.9	53.8	60	50.2	71.8	37.8	54.5	51.1	37.6	69.2	52.2	39	34.7	-0.0459232	0.224564	0.330725	-0.122951	0.0311045
P64638	feoC	2	406.4	392.9	242.2	250.8	329.9	199.1	379.7	269.5	281.9	201.6	142.3	327.3	146.4	69	73.2	-0.400878	3.65208e-07	2.84551e-05	-0.504243	-0.297512
P0AE60	cedA	1
P23872	aes	1	30.2	34.8	29.8	51.6	27.3	38	38.7	29.4	31.3	37.7	32.7	33.3	33.6	40.8	53.2	0.151206	0.00890487	0.0402435	0.0434565	0.258955
P60472	ispU	2	256.1	284.7	176	191.3	228	155.5	297	205.7	208.1	195.5	155.8	315.8	194.8	113.3	110.3	-0.113274	0.00694381	0.0341992	-0.190895	-0.035653
P38097	dgcE	1	13.7	24.7	25.4	25.2	25.1	13.9	14.3	13.1	15.1	11.4	8.2	13.8	7.2	8.2	9.5	-0.283816	0.000514889	0.00700037	-0.422915	-0.144717
P24177	acrD	1	34.2	48.2	29.9	51.1	29.1	47.6	53.1	24.5	32.1	32.9	24.3	39.1	44.6	31.2	45.7	0.079019	0.144423	0.237209	-0.0301069	0.188145
P31806	nnr	1	22.5	23.4	13.5	15.8	18.7	10.7	25.4	25.2	14.1	18.9	21.1	33.3	30	20.4	17.1	0.141729	0.0392083	0.100662	0.00792377	0.275535
P03817	mioC	1	98.5	98.2	57.3	36.9	79.9	45.4	109.8	83.6	80.8	72.7	45.1	136.7	105.6	32.2	26.4	-0.113391	0.253815	0.361098	-0.316373	0.0895907
P0AGJ7	trmL	1	29.6	30.7	31.7	21.8	23.9	23.4	38.5	33.6	33.1	23.3	15.9	40.8	42.3	16.2	15.3	-0.0543552	0.473513	0.576367	-0.211231	0.102521
P65294	ygdR	1	181.8	178.6	100.1	133.7	107.2	75.2	154.5	90.4	141.7	101.2	71.4	172.9	72	41.7	47.4	-0.271962	8.06193e-05	0.00171672	-0.382202	-0.161722
P13738	nhaA	1	42.3	47	37.4	28	35.8	28.8	45.8	34.7	30.8	29.9	22.7	56.2	42.5	19.9	17.5	-0.0997256	0.107596	0.196915	-0.223717	0.0242657
P06993	malT	1
P0A9U1	ybhF	1	50.6	56.1	41.2	51.2	40	44.5	48	33.3	31.2	44.4	39.6	54.1	57.9	50.6	41.8	0.101483	0.0153847	0.0568291	0.0221309	0.180835
P64602	mlaB	1	40.7	45.9	30.4	25.8	41	16.5	52.6	38.9	33.4	33.9	31.8	62	45.8	21.1	23.6	-0.00592987	0.932087	0.954455	-0.151042	0.139182
P76073	ynaE	1
P0AGM7	uraA	1	14	11.8	11.3	4.3	10.3	7.1	21.9	9.7	7.9	13.2	10	25.6	8.5	2	2.5	-0.330091	0.0341067	0.0922766	-0.63218	-0.0280034
P0AC16	folB	1
P07000	pldB	1	19.2	22.1	20.3	24.5	17.1	16.5	26.2	19.6	17	21.4	17.1	25.1	24.8	18.9	22.8	0.0953458	0.012124	0.0500388	0.0238374	0.166854
P0ABX8	fliL	1	102.4	95.5	50.6	79.1	71.8	60.3	83.7	53.2	66.6	52.6	40.6	83.3	57.4	24.4	25.8	-0.242201	0.000196696	0.00342327	-0.349397	-0.135004
P0ADP7	ubiJ	1	152.3	186	104.2	128.2	122.1	101	164.4	104.9	111.9	107.7	89.5	166.4	124.3	57.4	63.3	-0.131463	0.00265354	0.0200872	-0.209993	-0.0529341
P75966	rluE	1
P0AEP1	galP	2	61.7	56.1	52.7	70.9	54.1	54.1	70.6	56.4	46	45.2	60.2	76.3	55	50	61.6	0.0580106	0.0913455	0.177019	-0.0104374	0.126458
P29013	ycgB	1	28.2	23.2	21	5.9	17.4	4.2	22.4	13.8	15	7.4	6.9	18.6	9.7	1.5	0
P28303	dinF	1	74.4	110.6	78.8	100.6	80.1	88.8	87.9	65	57.4	67.8	75.7	101	99.4	83.2	91.7	0.103205	0.0172885	0.0604096	0.0207759	0.185634
P64554	queE	1
P16676	cysA	1	27.8	68.4	66.8	38.6	27.5	29.1	34.8	21.5	17.6	13	16.2	25	21.4	15.7	16.1	-0.272629	0.00627582	0.0326415	-0.456587	-0.0886709
P0AE16	ampG	1	26.5	19.6	12.3	6.7	20.4	7.4	25.1	21.4	12.3	12	11.5	38.7	13	2.4	3.8	-0.368773	0.0210104	0.0682796	-0.674331	-0.0632141
P42904	agaV	1	10	11.8	8.7	12.8	8.1	9.2	9.6	7.7	11	13.6	8.9	13.2	9.5	10.1	14.4	0.106979	0.0608086	0.135379	-0.00545718	0.219416
P26602	ubiC	1	37.1	38.2	34.6	38	27.4	28.6	35.1	23.5	23.7	22.1	20.3	35.5	36.4	23.2	19.9	-0.0459555	0.307606	0.413954	-0.138354	0.0464427
P0AC05	fliP	1	329.3	312.3	221.9	396.4	296.9	266.7	359.7	256.6	265.7	290.2	236	358.1	371.9	221.9	260.4	0.0493301	0.0776554	0.160452	-0.00612584	0.104786
P0A7Y8	rnpA	1	58.4	61.4	37.1	36.5	44.1	30.9	59.7	41.8	40.6	40.5	30.2	75.7	55.7	24.2	19.5	-0.0954408	0.163177	0.257809	-0.23381	0.042928
P76170	ynfB	1	16.7	16.5	13.8	15.2	17.5	12.6	15.7	18.3	12.1	6	10.4	15	12.2	8.2	9.6	-0.134596	0.0530794	0.123806	-0.271205	0.00201282
P52096	yaeR	1
P33368	yohF	1	9.9	8.9	6.8	12.3	13.1	6.1	13.2	8.8	7.1	12.6	15.8	11.6	9.3	10.8	13.7	0.155117	0.0295405	0.0842021	0.0174682	0.292766
P06974	fliM	1
P0A8E5	yacL	2	127.5	85	70.9	44.3	110	23.1	117.3	93	70.6	37.6	61.5	149.5	33.5	11.2	17.3	-0.459683	0.00145223	0.0139076	-0.713903	-0.205463
P20966	fruA	1	212.5	330.9	178.9	239.8	195.5	214.9	303.7	164.7	197.3	244.4	164.2	285.1	266.2	180.2	188.1	0.0428035	0.251483	0.359545	-0.0334276	0.119035
P0AER5	gltK	1	115.2	143.7	112.6	161.7	91.5	111.4	126.1	76.6	88.8	87.2	81.6	127.6	109.1	95	86.2	-0.00306464	0.935471	0.954455	-0.0820043	0.075875
P37643	yhjE	1	24.9	21.7	21.8	22.9	10.6	14.4	24.4	14.8	15.6	8.9	12.5	18.6	11.9	17.7	6.9	-0.169536	0.039114	0.100563	-0.329507	-0.0095662
P21338	rna	1	134	140.2	86.1	64.6	131.5	76.1	166.8	113.4	127.2	107.1	67.8	173.1	132.1	56.7	55	-0.0758565	0.282038	0.387383	-0.220236	0.0685232
P36999	rlmA	1	79.4	92.5	65.4	84.4	67.7	50	90.5	65.2	71.2	38.1	51.3	89.5	91.4	47.4	51.7	-0.0214936	0.659368	0.73944	-0.122882	0.0798952
P21363	yciE	1	58.3	46.4	31.4	26.3	57.4	23.7	61.1	42.9	41.3	37	31.2	72	29.7	10.9	11.8	-0.287784	0.00642703	0.0329544	-0.482669	-0.0928979
P64614	yhcN	1	54.2	44.4	42	29.9	50.1	24.3	51.8	48.2	42	37.1	41.7	79.7	47.6	21	22.6	-0.0763433	0.294964	0.401115	-0.225743	0.073056
P77307	fetB	1	53.8	27.9	21.1	13.2	47.4	9.7	53.1	45.7	24.1	26.4	33.4	64.1	23.8	5.2	9	-0.290793	0.0651249	0.141331	-0.60205	0.0204649
P77544	yfcF	1	68.2	77.1	49.7	69.9	65	54	76.5	57.3	59.5	74	49.9	88.2	65.6	50.1	44.8	0.00702956	0.837859	0.879144	-0.0645702	0.0786293
P17888	priA	1
P31119	aas	2	81	77.3	65.7	82.3	66.2	64.8	67.4	62.7	41	53.9	56.8	79.5	70.3	50.2	60.1	0.00872438	0.811459	0.860113	-0.0674871	0.0849359
P0ACU2	rutR	1	44.5	41.3	23.8	16.6	36.2	19.8	39.3	30.8	22.1	31.3	23.1	55	32.1	10.2	8.8	-0.209065	0.0497493	0.118794	-0.417871	-0.000258077
P67762	yhbP	1	30.4	13.5	6.6	6.7	26.1	8.6	22.1	22.3	13	15.3	24.7	34.5	11.1	5	7.3	-0.145062	0.315457	0.422946	-0.441652	0.151529
P75817	rlmC	1	18.2	28.1	20.7	12.5	20.3	11.1	31	14.1	17.1	17.3	8.6	27.4	18.3	9.2	9.9	-0.130087	0.120755	0.21179	-0.298316	0.0381419
P0AGH8	pstC	1	79.5	80.5	61.4	53.9	55.8	48.8	84.6	47.2	60.1	57.3	31.2	84.4	76.9	46.8	29.7	-0.0606499	0.330617	0.439044	-0.188726	0.0674261
P29744	flgL	1	196.8	171	115.1	84.8	88.3	77.6	91.8	55.8	54.7	57	48.3	88	49.5	38.5	45.3	-0.306152	0.000133412	0.00256889	-0.436476	-0.175827
P76145	tam	1
P0AAT2	ybdF	1	12.2	13.5	6.5	12.3	14.2	9.5	16.2	10.7	9	7.8	9.1	13.1	7.9	9.3	8	-0.0495805	0.404126	0.511517	-0.172165	0.0730042
P76234	yeaE	1	15.5	14.3	12.1	7.3	19	5	19.2	16.6	12.3	12	8.1	26.9	8.4	3	2.7	-0.35724	0.0124215	0.0505235	-0.626281	-0.0881992
P0AB03	ycbJ	1	19.6	26.3	26.7	28	15.1	26.1	30.4	17	16.6	21	20.9	25.6	26.2	20.7	21.2	0.0565915	0.239556	0.347364	-0.0415733	0.154756
P0AEI6	nudJ	1	26.7	35.2	31	41.3	25.8	32.2	32.1	21.2	21.4	24.3	20.9	29.2	39.8	38.2	37.4	0.144959	0.0142731	0.054618	0.0331158	0.256803
P25737	lysP	2	23.4	6	1.5	3.4	18.2	5.1	12.7	22.7	2.9	6.1	19.5	12.1	7.9	3.2	8.1	0.0321429	0.87661	0.908212	-0.399459	0.463745
P06136	ftsQ	1	31.6	29.9	24.4	38.6	23.5	22.9	31.9	22	21	28.8	20.9	39.1	29.4	24.2	21.8	0.0320784	0.39674	0.504992	-0.045972	0.110129
P0A6W3	mraY	1	313.3	343.6	259.9	190.8	261.1	187.4	375.8	262.5	230	224.4	180.2	412.4	288.1	118.4	101.9	-0.149479	0.017183	0.0604096	-0.268733	-0.0302256
P42620	yqjG	1	30	26	24.5	25.7	24.4	25.3	29.4	18.5	24	28.3	29.2	33.6	33.1	18.8	22.3	0.0494572	0.253187	0.360841	-0.0389542	0.137868
P24207	pheP	1	185.4	237.6	169.3	195.5	156.5	158.4	223.6	144.8	164.7	159.9	133.7	242.8	201.6	159.2	117.2	0.00731448	0.818364	0.865209	-0.0590601	0.0736891
P10908	ugpQ	1	6.3	17.6	13.3	16.3	6.4	12.2	6.1	5.5	12.5	19.8	14.3	11.2	20.9	15.6	25.3	0.320496	0.00850463	0.0388722	0.093787	0.547205
P76256	tsaB	1	257.2	258.9	192.7	213.1	247.4	147.9	298.9	236.6	230	216.7	207.3	388	265.1	151.9	174.2	0.0140322	0.685667	0.760058	-0.0580897	0.0861541
P08400	phoR	1
P0AC28	ygfA	1	26.2	40.3	34.4	36.7	22.2	33.9	37.4	27.5	23	31.2	23.7	36.9	38.5	27.3	26.9	0.0497725	0.273377	0.380918	-0.043205	0.14275
P0A6Z6	nikR	1	80.7	57.6	42.9	33.9	55.5	54.7	82.2	64.2	55.9	67.8	51.1	100.7	71.2	29.6	21	-0.090295	0.297586	0.403571	-0.267993	0.0874026
P0A8R9	hdfR	1
P03023	lacI	1	36.5	27.9	17.9	10.5	31.4	12	40.1	32.3	26.1	21.3	21.7	59.9	24.3	6.3	8.5	-0.214335	0.106639	0.196154	-0.480035	0.0513655
P76129	dosP	1
P0AF90	rraB	1
P31677	otsA	1
P0A710	yciB	1	17.5	23.5	21.7	26	8.4	21.7	23.2	10.7	12.1	8.9	13	12.2	14.1	15.8	12.9	-0.0660307	0.403416	0.511332	-0.229036	0.0969741
P0ACM5	yegW	1	16.5	23.1	17.5	17	16.9	14.8	24.2	19.1	14.4	19	12	25.4	17.9	12.2	9	-0.0771066	0.205612	0.308589	-0.200949	0.0467356
P0A6I3	coaA	1	58.9	40.7	32.6	43.4	44.3	32.4	62.3	39.6	42.5	38.5	28.8	75.9	54.9	27.6	23.6	-0.0271928	0.65319	0.733892	-0.15301	0.0986241
P0ABG7	mrdB	1	152.9	204.5	157.6	210.5	154.9	197.3	205	137.8	130.9	158.6	150.3	175.5	209.3	197	214.6	0.139496	0.00538477	0.0301773	0.047499	0.231494
P0AFC0	nudB	1	36.4	42.4	41.3	54.5	35.1	34.6	41.1	30	35.7	38	37.6	48.8	35.5	42.7	47.8	0.093007	0.037204	0.0970307	0.00623534	0.179779
P30126	leuD	1
P37748	rfc	1
P15070	fliN	1	39.7	33.4	17.3	16.2	46.9	12.8	51.3	30.5	29.6	19.5	18.8	57.4	30.6	3.5	7.2	-0.341696	0.0305766	0.0858041	-0.647129	-0.0362634
Q06065	atoC	2	20.2	10.5	5.7	12.2	74.6	13.6	18.3	32.4	13.6	11.4	54	14.1	5.8	13.4	27.1	0.0314081	0.863072	0.896248	-0.348243	0.411059
P18196	minC	1	15.2	17.7	17.6	20.4	11.8	21.9	22.3	16.8	10.6	12.8	18.1	15.9	10.9	22.9	29.8	0.109014	0.183594	0.281615	-0.0571957	0.275224
P30748	moaD	1	18.1	24.8	23.4	49.2	19.2	26.3	29.1	19.1	20.5	30	24.9	28.8	23.3	34.1	48.9	0.204403	0.00668596	0.033155	0.0651465	0.343659
P0A8R4	slyX	1	111.7	49.2	39.6	27.4	75.5	19.5	70.8	77.5	37.8	40	65.5	110.3	32.3	16.6	11.7	-0.296542	0.0343111	0.0923326	-0.568281	-0.0248018
P52062	hemW	1	64.2	55.1	32.7	28.2	58.3	26.7	73	60.3	42.4	43.6	42.2	99.5	49	15.6	15.8	-0.177256	0.0961492	0.182895	-0.389773	0.0352604
P36561	cobS	1	202.8	187.2	159.5	122.5	144.4	96.4	208.1	145.6	166.5	118.2	108.2	232.2	206.2	91.2	69.3	-0.0769989	0.198676	0.30017	-0.198683	0.0446854
P71243	wcaL	1
P0AEN4	ftsL	1	37.7	30.7	30.7	22.9	35.6	11.5	44	35.6	28.3	19.3	21.2	58.6	16.9	6.5	5.9	-0.391658	0.00231695	0.0185286	-0.621471	-0.161844
P33595	sgrR	1
P16926	mreC	1	24	27.8	12.3	11.9	24.5	9.4	29.7	18.1	18.6	14.4	13.7	24.2	16.2	3.2	6.3	-0.312757	0.0100522	0.0432175	-0.540067	-0.085447
P0A901	blc	2	29.6	39.9	32.8	34.8	28.7	25.8	36.6	29.2	30.1	30.8	26.9	32.4	25.8	22.8	23.3	-0.050022	0.166737	0.262801	-0.123195	0.0231515
P0AFM9	pspB	1
P15031	fecE	1	26.1	39	21.7	46.6	22.5	35	33.9	17.1	15.5	21.7	25.5	30.4	19.2	20.1	48.6	0.0455789	0.556204	0.653248	-0.115072	0.20623
P69908	gadA	1	64.9	86.6	75.9	74.1	52.8	70.2	85.6	63.4	63.8	71.5	52.3	87.4	67	73.2	67.4	0.0557328	0.170238	0.265657	-0.0265092	0.137975
P67701	higA	1	61.2	75.7	62.4	81.9	55.9	72.1	61.5	35.7	37.4	36.8	40.1	46.2	35.1	51.1	63.5	-0.0438925	0.524882	0.625773	-0.186946	0.0991614
P0ADM0	yidH	1	24.6	15.8	13.4	11.5	28	4.4	23.7	23	12.8	13.8	18.6	38.5	9	3.8	5.9	-0.287462	0.0442649	0.109753	-0.566601	-0.0083217
P02924	araF	1	57.7	53.1	40.5	46.4	53.3	35.3	72.6	57.8	53.7	36.9	34.8	80.1	63.7	27.3	25.4	-0.0666409	0.298479	0.403772	-0.198039	0.0647573
P75736	ybfF	1	342.3	367.4	247.3	266.2	340.5	193.9	439.5	332.6	315.5	323.5	272.1	594.5	394.4	156.9	165.6	-0.0465073	0.426096	0.533357	-0.16716	0.0741454
P06609	btuC	2	53.4	19.8	13.2	31.5	46.1	14.2	19.3	27.9	8.3	16.5	25.9	17.5	18.4	19	21.9	-0.00612556	0.956956	0.970745	-0.242819	0.230568
P43531	ynfM	1	37.3	57	41.5	60.1	33.9	43.2	44.2	25.2	27.4	28	23.4	32.9	33.2	27	31.9	-0.0704774	0.187235	0.285747	-0.178876	0.0379213
P77721	ydjF	1
P0A9N0	ptsO	1
P68206	yjbJ	1	36.3	18.7	13.4	10.5	41.6	12.7	19.3	39.5	12.7	10.9	53.2	21.5	5.7	10.5	13.6	-0.211456	0.168375	0.263865	-0.522047	0.0991358
P0AC75	waaA	1	23.5	27.7	22.4	38.8	11.7	19.3	15.5	16.1	18.1	16.8	21.7	28.7	23.9	22	31.9	0.122436	0.0831086	0.166529	-0.0179616	0.262834
P67087	rsmI	2	44.1	19	13.1	10.2	32.1	6.1	33.2	33.4	19.4	17.8	26.1	50.7	17.4	3	6.6	-0.304317	0.0800309	0.162213	-0.649427	0.0407932
P0A6C5	argA	1	12.9	16	11	8.5	13.7	9.6	16.8	10	9.2	11	10.6	14.3	11.4	6.9	12.9	-0.0148763	0.787815	0.841266	-0.130023	0.100271
P0A881	trpR	1	109.6	85.3	60.5	60.2	91.9	37.3	125.5	85.9	82.5	84.9	66.5	142.9	108.4	36	30.7	-0.0866881	0.328199	0.437116	-0.268809	0.095433
P75713	allE	1	28	31.6	25.1	34.2	22.1	21.2	27.5	19.2	24.8	25.6	18.4	27	19.2	17.2	22.9	-0.0537191	0.172165	0.267484	-0.133369	0.0259309
P64559	sdhE	2	60.1	37.7	20.4	12.4	42.4	9.6	44.7	50.2	18.1	19.1	26.9	68.3	19.8	7.6	5.6	-0.348154	0.0305335	0.0858041	-0.659267	-0.0370421
P64588	yqjI	1
P36655	dsbD	1	285.6	353.4	236.4	182.6	259.7	195	377.2	229.9	265.7	240.5	178	444.1	304.3	120.2	84.3	-0.148716	0.0458341	0.112357	-0.294328	-0.00310405
P0AFA2	narX	1	29.5	31	25.2	20.6	23.6	15.9	33	21.1	27.7	17.9	13.2	43.1	36.9	12.3	7.7	-0.141393	0.150236	0.243087	-0.339676	0.0568911
P76243	yeaO	1	21.4	15	14.8	9.7	20.2	9.4	25.2	14.6	17.5	14.5	8.1	30	12.8	2.9	4.5	-0.332811	0.0110106	0.0461891	-0.578382	-0.0872404
P21345	gltP	1	53.4	20	14.5	18.3	67.5	12.9	40.1	73.5	13.3	12.6	51.4	41.1	14.2	3.4	13.5	-0.338634	0.0704319	0.14928	-0.70895	0.0316823
P42624	yhaK	1
P0ADV1	lptA	1	135.2	86	55.9	38.6	143.9	40	151	111	88.6	66.7	84.6	174.7	83.2	22.5	25	-0.224584	0.0806318	0.163065	-0.479831	0.0306625
P39274	yjdJ	1	30.8	17	10.7	7.5	28.5	6.3	25.6	29.8	13.2	9.3	21.4	33.3	6.3	1.7	4	-0.499497	0.00658329	0.0330993	-0.838992	-0.160001
P06966	dicA	1	294	362.2	301.8	372.8	247.9	279	341.5	252.3	261.3	258.6	241.2	359.1	372.1	316.7	321	0.098346	0.00993502	0.0428152	0.0270064	0.169686
P0AFW4	rnk	1	33.5	13.4	5.1	8.4	25	5.5	13.6	18.7	3.4	4.1	9.2	9.9	0	0	2.8
P32135	yihN	1	24	35.8	27.8	51.9	27	37.2	31.2	23.9	24.7	38.6	29.2	40.9	45.1	39.2	44.8	0.204479	0.000558136	0.00732048	0.103363	0.305596
P0AG34	rhtB	1	31.5	33.5	25.1	38.5	29	29	39.5	22.2	22.5	23.1	18.9	35.1	28.8	20.5	23.5	-0.0251631	0.486352	0.588434	-0.0999763	0.0496502
P15028	fecB	2	87.1	67.3	46.6	47.1	77.1	35.1	90.2	64.9	46.9	50.8	43.4	97.6	44.8	19	25.7	-0.216477	0.00702298	0.0343557	-0.365076	-0.0678766
P33030	yeiR	1
P31549	thiP	1	8.9	13.1	12.9	24.1	10.9	16	13.1	5.8	5.4	14.1	9.1	13.9	11.5	16.4	16.2	0.144929	0.111599	0.20079	-0.03748	0.327337
P39298	yjfP	1	20.2	24.3	20.5	36.7	15.2	23.3	23.3	20.3	18.5	25	18.9	23.3	18.6	21.4	30.5	0.0810344	0.142233	0.234892	-0.0302218	0.192291
P0A6V5	glpE	1
P60869	ybjL	1
P65292	ygdI	1	43.5	46.7	25.2	62.7	37.7	47.4	47	32.2	42.4	49.9	47	44.5	28.8	38.8	69.1	0.0977997	0.17148	0.26682	-0.0469636	0.242563
P00904	trpGD	2	51.9	13.1	4	9.9	42.9	4.3	25.6	35.1	10.4	14.5	34.7	43.4	7.9	3.4	9.1	-0.212816	0.316261	0.423337	-0.648682	0.22305
P0AGK1	ubiA	1	49.8	37	32.6	11.3	42.2	12.6	47.9	45.8	25.1	20.4	29.5	67.6	19.9	2.6	5	-0.52376	0.00481363	0.0289266	-0.863561	-0.183958
P39407	yjjU	1	24.4	24.7	15.9	13.6	27.1	13	32.6	24.2	14.2	17.1	17.5	31.5	16.9	7.4	3.6	-0.292954	0.0155103	0.0568429	-0.522358	-0.063551
P07364	cheR	1
P0AGD3	sodB	1
P52067	fsr	1
P77704	ydjI	1	1103.3	282.7	102	239.3	851.7	159.7	450.8	866.6	200.9	175.4	780.3	498.2	133.7	104.4	161.4	-0.263047	0.145813	0.238197	-0.627662	0.101568
P46022	mtgA	1
P0AFK2	pnuC	1	145.5	153.9	122.8	76.3	108.2	76.7	166.1	92.6	105.9	95	75.2	184.9	121.9	64.1	43.5	-0.127928	0.0557833	0.127807	-0.259412	0.00355538
P69423	tatC	1	14.3	12.8	11.1	3.2	17	3.4	15.2	11.3	11.9	8.4	6	22.3	12.6	0	3.7
P0ABF4	eutM	1
P0A731	mgsA	1	35.8	12.7	7.7	15.8	59.1	11.2	16.5	44.5	15.6	9	53	18.2	8.2	8.7	23.9	-0.0812444	0.637077	0.721855	-0.439141	0.276652
P18393	ybdZ	1	16	17.5	12.5	18.3	16.4	11.8	16.7	12.1	11.8	12.3	10.5	21.3	13.4	14.4	13.1	0.0223246	0.608014	0.696963	-0.0680768	0.112726
P0ADL3	yicN	1	33.2	21.8	13.1	9	33.6	8	26.6	27.7	25.2	23.8	16.9	47.8	20.8	7.4	4	-0.229021	0.13623	0.228734	-0.538383	0.0803414
P39353	nanY	1	44.2	36.9	27	34	28.1	22	43.4	23.1	33.4	24.3	21.3	39.3	21.9	9.4	10.6	-0.28395	0.000202806	0.00346416	-0.410017	-0.157883
P64506	yebY	1	34.3	47.4	22.7	32.2	37.2	25.8	44.2	26.9	26.9	23.4	20	38.9	18.7	7.5	8	-0.365553	6.15552e-05	0.0014284	-0.509992	-0.221114
P23331	tdk	1
P37147	fxsA	1
P67553	ynfC	1	16.9	14.1	5.2	7.9	14.7	6.4	17.8	10	11.1	9.8	5.6	11.4	11.6	4.8	4.2	-0.161304	0.126734	0.218673	-0.373509	0.0509017
P15286	flk	1	20.6	19.4	19.5	10.6	26	14.1	26.5	16.2	17.3	9.9	17.9	33	14.3	7.6	6.6	-0.211927	0.0264867	0.0789802	-0.395783	-0.0280704
P0ACZ8	cusR	1
P18811	malI	1	10.7	13.5	11.5	16.8	8.4	9.4	13.5	7	11.5	12.7	7.6	11.7	10.5	9	16.7	0.0587154	0.336497	0.444894	-0.0668389	0.18427
P16432	hycF	1	80.7	73.1	45.2	36.7	69.3	29.6	89.7	75.2	53.1	51.1	49.4	109.9	68.6	22.9	19.9	-0.15499	0.114647	0.203642	-0.351854	0.0418747
P67338	yoaH	1	120.3	136.7	106.5	67.1	75.6	65.4	55.3	42.5	39.3	21.9	24.8	34.7	14.8	7.8	7.2	-0.814566	3.08751e-11	2.7942e-08	-0.923995	-0.705137
P0AER3	gltJ	1	89.6	83.1	70.6	107.5	70.6	78.1	105.2	67.5	78.3	95.1	87.7	107	83.5	80.4	85.8	0.0896095	0.0125772	0.050814	0.0219792	0.15724
P0AAT6	rsfS	1	70.3	70	54.7	97.7	64.8	68.3	66.9	62.4	49.1	72.5	86.6	80	66.9	77	113.6	0.16986	0.00562463	0.030757	0.0571128	0.282607
P0AGC7	ytjB	1
P56100	cydX	1	52.5	18.7	9.5	13.2	48.9	8.7	34.1	59.5	9.6	14.9	46	44	6.6	7.5	7.1	-0.316337	0.094576	0.181082	-0.693641	0.0609669
P26612	amyA	1	37.8	32.4	18.1	9.2	30.9	8.4	32.7	30.1	20	21.1	21.4	49	25.1	11.6	3.7	-0.225099	0.139015	0.231692	-0.53148	0.0812811
P45424	nanQ	1	29.4	35.2	23.1	25.2	25.6	17.8	32	20.3	16.7	19.6	20.2	32.4	18	12.6	12.6	-0.161148	0.00188312	0.0164386	-0.253214	-0.0690829
P0A7B3	nadK	1	26.1	9.7	6.3	8.8	28.3	5.4	22.2	28.8	8.7	11.1	20.1	27.2	7.4	3.4	2.7	-0.330764	0.0626943	0.138218	-0.68122	0.0196912
P29208	menC	1
P75746	pxpA	1
P31825	yfiC	1
P75973	ymfJ	1	13.5	13	10.5	9.9	11.7	8.2	16.5	17.9	10.9	16.4	12.7	17.2	11.3	8	10.5	-0.00480493	0.943505	0.959946	-0.146212	0.136602
P37691	yibQ	1
P77485	cusS	2
P33015	tsuA	1
P0AFR7	ycjO	1	28.3	29.1	27.7	25.6	18.7	27.2	27.1	20.2	21.6	26.1	12.6	28.6	24.7	16.6	15.1	-0.0768158	0.16932	0.26494	-0.189911	0.0362791
P18200	pgpA	1	101.4	73.8	55.5	32.6	136.9	36.5	129.8	132.1	79	76.9	102.8	171.8	52.1	20.9	33.5	-0.199857	0.128367	0.220022	-0.463997	0.0642833
Q2EEQ2	ykgO	1	308.9	96.4	39.3	67.3	225.1	50.9	190.1	253.8	76.5	79.7	239.3	265.1	46.7	27.9	47.9	-0.268018	0.130517	0.222027	-0.624386	0.0883499
P33924	yejO	1
P11071	aceK	1
P0ACS7	rpiR	1	27.6	37.8	27.8	35.3	25.8	35.1	43	26.4	26.1	32.9	26.7	39.6	47.4	33.9	34.1	0.141786	0.00103174	0.0107945	0.0665463	0.217025
P75870	yccS	1
P69346	yefM	1
P40711	arfB	1	54	16.3	6.5	7.2	55.5	7.3	24.6	54.7	10.8	12.8	41.5	34.8	8.3	6.4	9.1	-0.219581	0.264663	0.372793	-0.622083	0.182921
P22186	mraZ	1
P0ADF8	ilvN	1	153.1	141	86.3	169.6	176.5	103.5	132.5	114.1	131.4	157.9	161.1	164.9	107.6	93.2	130.5	0.0297367	0.581113	0.67424	-0.0821271	0.141601
P75757	zitB	1
P0AEY1	marC	1	657.9	321.4	187.3	175.3	546.1	152.6	614.8	561.1	321.5	290.5	415.9	747.4	206.6	70.4	92.8	-0.318311	0.0245173	0.07496	-0.590178	-0.0464429
P0A8A8	rimP	1	90.3	85.8	62.4	51.3	78.5	55	90.6	66	77.3	75.2	48.2	115.2	78.2	35.6	34.2	-0.101132	0.10732	0.196609	-0.226765	0.0245009
P76513	yfdQ	1
P42596	rlmG	1	91.9	31.6	14.9	31.8	173	32.7	34.7	107.8	30.6	29	172.6	48.3	21.3	30.1	64.1	0.019745	0.916483	0.940916	-0.372901	0.412391
Q46889	otnK	1
P08394	recB	1
P77455	paaZ	1	58.3	22.9	23.5	25.7	89.3	12.9	84.6	121.6	38	38.6	97.5	122.2	24.9	9.1	12.9	-0.235034	0.229301	0.336605	-0.633492	0.163424
P30745	moaA	1	18	13.6	12.5	8.2	22.2	11.3	19.8	18.7	14	13.1	18.9	34.1	16.2	6.2	5.6	-0.12891	0.249414	0.357151	-0.357449	0.0996298
P71229	hyfR	1	8.8	7.3	0	1.6	13.5	3.6	15.3	15.3	6	18.5	16.3	35.2	23.6	8.5	3.1
P0AF48	yjbQ	1	41.2	49.5	40.4	47.8	38.5	35.6	48	34.5	39.8	35.5	42.1	47.8	36.3	30.3	38.2	-0.00388461	0.899028	0.926147	-0.0677196	0.0599504
Q47690	mmuM	1
P45550	yhfX	1	1445.9	1382.5	781	1008.5	1243.7	843	1667.2	1143.6	1256.4	1133.8	793.9	1659.9	1191	614	657.5	-0.0647904	0.139657	0.231908	-0.153129	0.0235487
P76128	ddpA	1
P0ADI7	yecD	1	185.3	43.5	16.2	34.1	136	23.1	59.4	106.9	25.6	29.9	122.1	78.1	7.8	8.1	19.9	-0.479156	0.0277836	0.0815047	-0.89895	-0.0593612
P75938	flgF	1
P0AAW9	acrZ	1	141.8	51.3	30	25.9	122.4	22.5	112.6	113.2	51.2	59.3	119.4	158	34.6	8.5	15.8	-0.356005	0.0648705	0.14112	-0.736663	0.0246527
P21693	dbpA	1	8.6	6.7	5	10.8	32	13.1	9.5	6.2	6.1	2.4	16.3	10.6	4.4	4.9	24.7	0.029478	0.855916	0.891887	-0.308948	0.367904
P33011	yeeA	1	335.8	391.6	326.5	425.8	278.9	321.3	355.9	235.5	285	277.3	206	358	324.9	292.3	272.6	0.012285	0.760191	0.820947	-0.0715362	0.0961062
P11349	narH	1	22.7	29.7	19.1	37.9	26.3	24.1	39	21.6	38.7	30	16.2	32.3	26.9	26.3	23.4	0.0493252	0.423117	0.530361	-0.0778007	0.176451
P76104	rlhA	1
P0A8P8	xerD	1
P52106	csgD	1
P0C0U4	rimK	1
P52123	yfjH	1	32	24.2	9.3	14.5	60.9	18.2	32.6	30.8	21.6	21.8	38.8	32.2	12.9	13.8	19.6	-0.0576764	0.617456	0.704662	-0.297574	0.182221
P31126	ydeE	1	178.4	73.4	28.4	50.2	222	48.8	104.8	193.2	54.9	47.8	200.7	141.9	42.4	35.3	67.5	-0.102685	0.525511	0.625773	-0.437871	0.2325
P16689	phnM	1	19.6	4.1	8.1	8.2	21.9	5.4	25.3	18.3	7.3	8.8	12.5	18.8	5.5	0	4.6
P0A9H5	btuR	1
P62601	treF	1	39.3	58.3	55.2	85.1	44.4	46.7	63.6	40.2	55.3	45.7	37.4	58.8	61.2	60.9	54.8	0.10649	0.0468367	0.113703	0.00167999	0.211299
P0ACX0	ydgC	1	435.6	108.5	38.1	97.8	629.7	89.7	147.1	486	115.5	91.4	592.7	219.3	59.9	89.1	163.7	-0.0563846	0.788591	0.841598	-0.494462	0.381693
P37680	sgbE	1	16	6.8	5.4	6.8	21.3	6.4	11.8	18.3	19.1	5.7	15	12	5	5.8	3.7	-0.215401	0.132095	0.224079	-0.503068	0.0722666
P76462	yfaP	1	44.3	40.8	37.5	76.6	40.9	52.3	88.5	44.5	59.4	49.5	69.4	102.8	26.2	18.9	27.1	-0.160255	0.0932788	0.179994	-0.350574	0.0300637
P0DSH1	ysaE	1	75.4	24.2	13.1	20.3	76	15	45.9	83.3	18.5	19.9	59.6	67.6	17.8	9.1	15.7	-0.211986	0.213157	0.317803	-0.558437	0.134466
P0AA93	ypdA	1	59.4	41.7	29.5	17.2	46.6	17.4	63.4	39.7	27.7	31.9	34.4	76.2	48.6	10.6	8	-0.221778	0.105385	0.194639	-0.495637	0.0520804
P76097	ydcJ	1	553	479.7	347.3	517.9	363.8	354.2	514.5	342.6	430.4	356.1	287.7	517.2	472.3	401.1	346	0.0335314	0.340854	0.449015	-0.0388394	0.105902
P37188	gatB	1	185.4	205.1	125.6	159.1	161.9	119.4	199	142.5	175.9	134.1	97.4	191.5	111.2	71.8	63.6	-0.196297	0.000125811	0.00244859	-0.279376	-0.113218
P37005	lasT	1	14.2	18.6	8.1	4.8	16.2	6	19.3	9.6	9.2	10.4	12.8	22.3	11.4	5.1	3.1	-0.181231	0.156602	0.249955	-0.439612	0.0771507
P39366	sgcX	1
P19767	insA7	1
P32685	yjbD	1	57.6	65.2	55.6	55.2	40.1	42.7	63.7	51.8	39.7	43.7	39.8	60.5	35.7	23.3	20.5	-0.210007	7.85421e-05	0.00171278	-0.294922	-0.125092
P77454	glsA1	1
P37338	glaR	1
P77495	prpE	1
P0AEM0	fkpB	1
P0AA95	yacC	1	15	12.9	14.4	18.7	16.3	11.1	21.2	18.6	12.8	10.9	13.4	20	11.5	5.9	12	-0.116153	0.0837476	0.166825	-0.24965	0.017343
P33341	yehB	1	295.1	185.9	115.4	75.6	235.9	80.5	265.9	230.3	150.6	161.1	143.5	370.2	149.2	44.2	39.6	-0.264085	0.0382837	0.0992744	-0.512058	-0.0161117
P0AC00	frlB	1
P0AFV0	yibH	1
P13033	glpB	1
P77379	rclR	1	12.8	15	10	12.8	65	25.3	23.7	18.7	20.7	8.5	45.4	21.1	4.2	16.3	44.5	0.0172054	0.922931	0.946999	-0.353674	0.388085
P0ACR7	yfeR	1	135.5	133.3	116.7	114.3	107.5	89.1	159	102	111.2	99.4	68.8	192.6	150.5	69.1	63.8	-0.0478359	0.333933	0.442473	-0.149568	0.0538967
P33228	recT	1
P77754	spy	1
P0AAK1	hycB	1
P0ACI6	asnC	1
P76236	cdgI	1
P19930	hyaD	1
Q46808	yqeB	1
P38684	torR	1
P46482	aaeA	1	23.6	14.4	12.9	6.9	24.2	8.8	27.4	31.5	11.5	15.1	22.9	31.1	8.7	3	5	-0.336421	0.0308653	0.0863464	-0.63774	-0.0351026
P77564	ydhW	1
P0AD83	pyrL	1
P32166	menA	1
P77541	prpB	1	58.4	28.3	20.5	38.9	181	52.8	50.9	64.8	56.3	26.5	98.5	46.4	24.9	28	62.3	-0.00811674	0.955074	0.970081	-0.3086	0.292366
P0ACV6	mpaA	1
P0ABX2	flgC	1	30.5	17.3	10.5	3.4	30.3	9.2	24.9	37.8	19.4	18.1	37.4	41.7	17.1	6.1	5.1	-0.164023	0.370048	0.477737	-0.540813	0.212767
P0A8D9	yfbV	1
P75933	flgA	1	187.7	63	26.4	37.4	177.7	46	88	206	38.1	45.5	178.5	102.9	47.1	33	36.8	-0.136158	0.421453	0.528641	-0.485796	0.21348
P76514	yfdR	1	57.2	45.1	40.6	76.5	40.1	49.1	64.5	41.1	35.2	38.6	37.1	57.7	33.3	27.8	32.2	-0.0998309	0.0162317	0.0579473	-0.17865	-0.0210114
P76482	yfbL	1	65.9	46.6	37.4	18.9	60.6	15.9	74.6	62.7	43.1	39.4	45.5	91.5	43.1	18.5	16.9	-0.137565	0.243917	0.351117	-0.378508	0.103378
P77626	sutR	1
P0AFP2	atl	1
P07109	hisP	1
P24251	crl	1	59.5	27.2	15.9	16.2	43.8	10	44.3	43.6	24.2	24.8	35.5	75	17.7	3.2	4.9	-0.439557	0.0195186	0.0645864	-0.798677	-0.0804379
P0ACL7	lldR	1
P45475	ubiV	1	109	133.6	113.3	120.5	97.3	81	126.4	85.9	125.3	86.7	61.4	128	115.9	85.8	85.3	1.89833e-06	0.999965	0.999965	-0.0903478	0.0903515
P75763	ybhI	1	789.5	696.4	453.5	541.6	593.8	501.9	734.4	569.3	526.2	498.4	412.6	700.6	581.3	361.2	357.3	-0.0663007	0.0249617	0.0759338	-0.123132	-0.00946905
P52696	ybhD	1
P0AEP9	glcD	1
P0ADH7	fimE	1	15.4	24.8	28.3	34.2	20.8	26.4	33.2	26.7	29.8	31.7	17.6	38.3	30.4	22	26.6	0.0928722	0.15537	0.248646	-0.0391168	0.224861
P76192	ydhV	1	37.9	45.3	32.9	45.4	29.3	37.2	38.8	26	32.3	26.5	27.3	53.1	30.4	24.2	29.7	-0.0377731	0.314218	0.422113	-0.114799	0.0392531

## Sheet: Exponential phase (top)
Accession	Gene symbol	Description	beta_1	P.Value	adj.P.Val	CI.L	CI.R
P0A843	tatE	Sec-independent protein translocase protein TatE OS=Escherichia coli (strain K12) OX=83333 GN=tatE PE=2 SV=1	-0.619327	1.10323e-12	1.99685e-09	-0.686339	-0.552316
P67338	yoaH	UPF0181 protein YoaH OS=Escherichia coli (strain K12) OX=83333 GN=yoaH PE=3 SV=1	-0.814566	3.08751e-11	2.7942e-08	-0.923995	-0.705137
P75694	yahO	Uncharacterized protein YahO OS=Escherichia coli (strain K12) OX=83333 GN=yahO PE=3 SV=1	-0.572813	1.75632e-10	1.05965e-07	-0.65914	-0.486487
P0A9H7	cfa	Cyclopropane-fatty-acyl-phospholipid synthase OS=Escherichia coli (strain K12) OX=83333 GN=cfa PE=1 SV=2	-0.614484	2.54493e-10	1.15158e-07	-0.709412	-0.519556
P0A9F9	metR	HTH-type transcriptional regulator MetR OS=Escherichia coli (strain K12) OX=83333 GN=metR PE=1 SV=1	-0.392502	4.3106e-10	1.56044e-07	-0.455318	-0.329686
P0AC02	bamD	Outer membrane protein assembly factor BamD OS=Escherichia coli (strain K12) OX=83333 GN=bamD PE=1 SV=1	-0.325496	6.01177e-09	1.81355e-06	-0.387865	-0.263127
P0C058	ibpB	Small heat shock protein IbpB OS=Escherichia coli (strain K12) OX=83333 GN=ibpB PE=1 SV=1	-0.321126	1.87029e-08	4.75512e-06	-0.387761	-0.254492
P30140	thiH	2-iminoacetate synthase OS=Escherichia coli (strain K12) OX=83333 GN=thiH PE=1 SV=3	-0.835267	2.35491e-08	4.75512e-06	-1.01145	-0.659087
P0A8Q6	clpS	ATP-dependent Clp protease adapter protein ClpS OS=Escherichia coli (strain K12) OX=83333 GN=clpS PE=1 SV=1	-0.421489	2.36443e-08	4.75512e-06	-0.510418	-0.33256
P0C8J8	gatZ	D-tagatose-1,6-bisphosphate aldolase subunit GatZ OS=Escherichia coli (strain K12) OX=83333 GN=gatZ PE=1 SV=1	-0.685836	3.47278e-08	6.28574e-06	-0.834567	-0.537105
P45578	luxS	S-ribosylhomocysteine lyase OS=Escherichia coli (strain K12) OX=83333 GN=luxS PE=1 SV=3	-0.482941	6.04714e-08	9.30555e-06	-0.591944	-0.373937
P62620	ispG	4-hydroxy-3-methylbut-2-en-1-yl diphosphate synthase (flavodoxin) OS=Escherichia coli (strain K12) OX=83333 GN=ispG PE=1 SV=1	-0.404465	6.68354e-08	9.30555e-06	-0.496422	-0.312509
P0A9E5	fnr	Fumarate and nitrate reduction regulatory protein OS=Escherichia coli (strain K12) OX=83333 GN=fnr PE=1 SV=1	-0.35194	8.55153e-08	1.0453e-05	-0.433404	-0.270475
P37646	pdeH	Cyclic di-GMP phosphodiesterase PdeH OS=Escherichia coli (strain K12) OX=83333 GN=pdeH PE=1 SV=3	-0.563695	9.15604e-08	1.0453e-05	-0.694828	-0.432562
P0ACD4	iscU	Iron-sulfur cluster assembly scaffold protein IscU OS=Escherichia coli (strain K12) OX=83333 GN=iscU PE=1 SV=1	-0.504003	9.24023e-08	1.0453e-05	-0.621328	-0.386678
P0AAU2	ybfA	Uncharacterized protein YbfA OS=Escherichia coli (strain K12) OX=83333 GN=ybfA PE=3 SV=1	-1.00743	1.78711e-07	1.74305e-05	-1.25363	-0.761221
P43533	flgN	Flagella synthesis protein FlgN OS=Escherichia coli (strain K12) OX=83333 GN=flgN PE=1 SV=2	-0.497864	1.82972e-07	1.74305e-05	-0.61975	-0.375978
P64476	ydiH	Uncharacterized protein YdiH OS=Escherichia coli (strain K12) OX=83333 GN=ydiH PE=4 SV=2	-0.345295	3.33372e-07	2.82494e-05	-0.433716	-0.256873
P0C054	ibpA	Small heat shock protein IbpA OS=Escherichia coli (strain K12) OX=83333 GN=ibpA PE=1 SV=1	-0.261305	3.43362e-07	2.82494e-05	-0.328368	-0.194242
P64638	feoC	Probable [Fe-S]-dependent transcriptional repressor FeoC OS=Escherichia coli (strain K12) OX=83333 GN=feoC PE=1 SV=1	-0.400878	3.65208e-07	2.84551e-05	-0.504243	-0.297512
P0A6A6	leuC	3-isopropylmalate dehydratase large subunit OS=Escherichia coli (strain K12) OX=83333 GN=leuC PE=1 SV=2	-0.631542	3.83256e-07	2.84551e-05	-0.79498	-0.468104
P77667	sufA	Iron-sulfur cluster assembly protein SufA OS=Escherichia coli (strain K12) OX=83333 GN=sufA PE=1 SV=1	-0.324337	3.93027e-07	2.84551e-05	-0.408433	-0.240241
P0AFW2	rmf	Ribosome modulation factor OS=Escherichia coli (strain K12) OX=83333 GN=rmf PE=1 SV=1	-1.42369	6.45552e-07	4.49403e-05	-1.80709	-1.04028
P0A7J0	ribB	3,4-dihydroxy-2-butanone 4-phosphate synthase OS=Escherichia coli (strain K12) OX=83333 GN=ribB PE=1 SV=1	-0.435339	8.18102e-07	5.2488e-05	-0.554743	-0.315936
P33650	feoB	Fe(2+) transporter FeoB OS=Escherichia coli (strain K12) OX=83333 GN=feoB PE=1 SV=1	-0.507983	8.40968e-07	5.2488e-05	-0.647609	-0.368357
P0ACE3	hha	Hemolysin expression-modulating protein Hha OS=Escherichia coli (strain K12) OX=83333 GN=hha PE=1 SV=1	-0.730743	9.99589e-07	6.03085e-05	-0.934316	-0.52717
P0AEL3	feoA	Fe(2+) transport protein A OS=Escherichia coli (strain K12) OX=83333 GN=feoA PE=1 SV=1	-0.773104	1.5057e-06	8.25853e-05	-0.995518	-0.550689
P60716	lipA	Lipoyl synthase OS=Escherichia coli (strain K12) OX=83333 GN=lipA PE=1 SV=1	-0.363028	1.71651e-06	9.13788e-05	-0.468558	-0.257499
P07363	cheA	Chemotaxis protein CheA OS=Escherichia coli (strain K12) OX=83333 GN=cheA PE=1 SV=3	-0.306673	1.78573e-06	9.23479e-05	-0.396101	-0.217245
P75829	ybjX	Uncharacterized protein YbjX OS=Escherichia coli (strain K12) OX=83333 GN=ybjX PE=4 SV=1	-0.653066	2.55644e-06	0.000128532	-0.849052	-0.45708
P0AAP3	frmR	Transcriptional repressor FrmR OS=Escherichia coli (strain K12) OX=83333 GN=frmR PE=1 SV=1	-0.255705	4.08269e-06	0.000194028	-0.335417	-0.175992
P31992	pptA	Tautomerase PptA OS=Escherichia coli (strain K12) OX=83333 GN=pptA PE=1 SV=3	-0.387394	4.18072e-06	0.000194028	-0.508395	-0.266393
P0ACC3	erpA	Iron-sulfur cluster insertion protein ErpA OS=Escherichia coli (strain K12) OX=83333 GN=erpA PE=1 SV=1	-0.457824	4.549e-06	0.000205842	-0.601819	-0.313829
P0AFH8	osmY	Osmotically-inducible protein Y OS=Escherichia coli (strain K12) OX=83333 GN=osmY PE=1 SV=1	-0.27957	4.6893e-06	0.000207016	-0.367721	-0.191419
P0A7R9	rpsK	Small ribosomal subunit protein uS11 OS=Escherichia coli (strain K12) OX=83333 GN=rpsK PE=1 SV=2	-0.30342	4.8973e-06	0.00021105	-0.399435	-0.207406
P76298	flhA	Flagellar biosynthesis protein FlhA OS=Escherichia coli (strain K12) OX=83333 GN=flhA PE=3 SV=1	-0.36484	8.14399e-06	0.000335014	-0.485298	-0.244382
P0AEI1	miaB	tRNA-2-methylthio-N(6)-dimethylallyladenosine synthase OS=Escherichia coli (strain K12) OX=83333 GN=miaB PE=1 SV=1	-0.532264	8.78942e-06	0.00035353	-0.709137	-0.355391
A0A385XJE6	insH21	Transposase InsH for insertion sequence element IS5U OS=Escherichia coli (strain K12) OX=83333 GN=insH21 PE=3 SV=2	-0.609559	9.03703e-06	0.000355587	-0.812595	-0.406523
P0CG19	rph	Truncated inactive ribonuclease PH OS=Escherichia coli (strain K12) OX=83333 GN=rph PE=1 SV=1	-0.268204	1.14273e-05	0.000413669	-0.359344	-0.177064
P0ABH9	clpA	ATP-dependent Clp protease ATP-binding subunit ClpA OS=Escherichia coli (strain K12) OX=83333 GN=clpA PE=1 SV=1	-0.404395	1.18495e-05	0.000420541	-0.542244	-0.266547
P46889	ftsK	DNA translocase FtsK OS=Escherichia coli (strain K12) OX=83333 GN=ftsK PE=1 SV=2	-0.26778	1.22833e-05	0.000427552	-0.359343	-0.176218
P12996	bioB	Biotin synthase OS=Escherichia coli (strain K12) OX=83333 GN=bioB PE=1 SV=2	-0.49684	1.29503e-05	0.000442264	-0.667501	-0.32618
P64610	yrbL	Uncharacterized protein YrbL OS=Escherichia coli (strain K12) OX=83333 GN=yrbL PE=2 SV=1	-0.988632	1.76643e-05	0.000560921	-1.3375	-0.639762
P0AGK8	iscR	HTH-type transcriptional regulator IscR OS=Escherichia coli (strain K12) OX=83333 GN=iscR PE=1 SV=1	-0.475527	2.57511e-05	0.000776826	-0.649018	-0.302037
P0A9A9	fur	Ferric uptake regulation protein OS=Escherichia coli (strain K12) OX=83333 GN=fur PE=1 SV=1	-0.561984	2.88405e-05	0.000828593	-0.769109	-0.35486
P0AAC8	iscA	Iron-binding protein IscA OS=Escherichia coli (strain K12) OX=83333 GN=iscA PE=1 SV=1	-0.651402	3.29947e-05	0.000929305	-0.894412	-0.408391
P0ADT2	ygiB	UPF0441 protein YgiB OS=Escherichia coli (strain K12) OX=83333 GN=ygiB PE=3 SV=2	-0.468152	4.91932e-05	0.00125408	-0.649304	-0.287001
P0AF06	motB	Motility protein B OS=Escherichia coli (strain K12) OX=83333 GN=motB PE=1 SV=1	-0.264012	5.68872e-05	0.00133722	-0.367562	-0.160462
P64506	yebY	Uncharacterized protein YebY OS=Escherichia coli (strain K12) OX=83333 GN=yebY PE=1 SV=1	-0.365553	6.15552e-05	0.0014284	-0.509992	-0.221114
P23894	htpX	Protease HtpX OS=Escherichia coli (strain K12) OX=83333 GN=htpX PE=1 SV=1	-0.361712	6.54789e-05	0.00150021	-0.505466	-0.217957
P68679	rpsU	Small ribosomal subunit protein bS21 OS=Escherichia coli (strain K12) OX=83333 GN=rpsU PE=1 SV=2	-0.31247	7.65507e-05	0.00171058	-0.438507	-0.186434
P65294	ygdR	Uncharacterized lipoprotein YgdR OS=Escherichia coli (strain K12) OX=83333 GN=ygdR PE=1 SV=1	-0.271962	8.06193e-05	0.00171672	-0.382202	-0.161722
P0ACW6	ydcH	Uncharacterized protein YdcH OS=Escherichia coli (strain K12) OX=83333 GN=ydcH PE=4 SV=2	-0.34139	9.84219e-05	0.00202436	-0.482454	-0.200326
P64499	yebO	Uncharacterized protein YebO OS=Escherichia coli (strain K12) OX=83333 GN=yebO PE=4 SV=1	-0.311647	0.000102859	0.0020686	-0.440973	-0.182321
P75691	yahK	Aldehyde reductase YahK OS=Escherichia coli (strain K12) OX=83333 GN=yahK PE=1 SV=1	-0.463537	0.000111077	0.00220933	-0.657338	-0.269736
P0A6S0	flgH	Flagellar L-ring protein OS=Escherichia coli (strain K12) OX=83333 GN=flgH PE=3 SV=1	-0.252614	0.000118156	0.0023246	-0.35887	-0.146358
P29744	flgL	Flagellar hook-associated protein 3 OS=Escherichia coli (strain K12) OX=83333 GN=flgL PE=3 SV=2	-0.306152	0.000133412	0.00256889	-0.436476	-0.175827
P0A7C2	lexA	LexA repressor OS=Escherichia coli (strain K12) OX=83333 GN=lexA PE=1 SV=1	-0.354084	0.000146925	0.00277015	-0.506264	-0.201905
P64429	ypfJ	Uncharacterized protein YpfJ OS=Escherichia coli (strain K12) OX=83333 GN=ypfJ PE=4 SV=1	-0.543022	0.00015477	0.00288798	-0.777618	-0.308426
Q46855	yqhC	Uncharacterized HTH-type transcriptional regulator YqhC OS=Escherichia coli (strain K12) OX=83333 GN=yqhC PE=4 SV=2	-0.446897	0.000163514	0.00298962	-0.641031	-0.252763
	nanY		-0.28395	0.000202806	0.00346416	-0.410017	-0.157883
P0ABU7	exbB	Biopolymer transport protein ExbB OS=Escherichia coli (strain K12) OX=83333 GN=exbB PE=1 SV=1	-0.300409	0.000242175	0.00402144	-0.436238	-0.164581
P63883	amiC	N-acetylmuramoyl-L-alanine amidase AmiC OS=Escherichia coli (strain K12) OX=83333 GN=amiC PE=1 SV=1	-0.29274	0.000248039	0.00408137	-0.425429	-0.160051
P0A6K3	def	Peptide deformylase OS=Escherichia coli (strain K12) OX=83333 GN=def PE=1 SV=2	-0.327401	0.000350369	0.00524105	-0.481292	-0.17351
P64581	yqjD	Uncharacterized protein YqjD OS=Escherichia coli (strain K12) OX=83333 GN=yqjD PE=1 SV=1	-0.347823	0.000389568	0.00568644	-0.513182	-0.182463
P38097	dgcE	Probable diguanylate cyclase DgcE OS=Escherichia coli (strain K12) OX=83333 GN=dgcE PE=2 SV=2	-0.283816	0.000514889	0.00700037	-0.422915	-0.144717
P64540	yfcL	Uncharacterized protein YfcL OS=Escherichia coli (strain K12) OX=83333 GN=yfcL PE=4 SV=1	-0.309314	0.000586386	0.00744132	-0.463117	-0.15551
P32053	intA	Prophage integrase IntA OS=Escherichia coli (strain K12) OX=83333 GN=intA PE=1 SV=2	-0.278546	0.000587906	0.00744132	-0.417091	-0.140002
P0AEH5	elaB	Protein ElaB OS=Escherichia coli (strain K12) OX=83333 GN=elaB PE=1 SV=1	-0.398226	0.00113488	0.0116712	-0.611959	-0.184492
P0A8E5	yacL	UPF0231 protein YacL OS=Escherichia coli (strain K12) OX=83333 GN=yacL PE=1 SV=1	-0.459683	0.00145223	0.0139076	-0.713903	-0.205463
P0AFS9	mepM	Murein DD-endopeptidase MepM OS=Escherichia coli (strain K12) OX=83333 GN=mepM PE=1 SV=1	-0.377472	0.00186703	0.0164386	-0.592891	-0.162054
P39310	ytfB	Cell division protein YtfB OS=Escherichia coli (strain K12) OX=83333 GN=ytfB PE=3 SV=2	-0.274253	0.00219557	0.0181179	-0.434054	-0.114452
P0AEN4	ftsL	Cell division protein FtsL OS=Escherichia coli (strain K12) OX=83333 GN=ftsL PE=1 SV=1	-0.391658	0.00231695	0.0185286	-0.621471	-0.161844
P0AET2	hdeB	Acid stress chaperone HdeB OS=Escherichia coli (strain K12) OX=83333 GN=hdeB PE=1 SV=1	-0.30027	0.00292915	0.0212922	-0.482022	-0.118517
P0A9W6	ibaG	Acid stress protein IbaG OS=Escherichia coli (strain K12) OX=83333 GN=ibaG PE=1 SV=1	-0.337228	0.00334308	0.0229056	-0.545053	-0.129404
P0C093	slmA	Nucleoid occlusion factor SlmA OS=Escherichia coli (strain K12) OX=83333 GN=slmA PE=1 SV=1	-0.4655	0.00468513	0.0286031	-0.766325	-0.164675
P0AGK1	ubiA	4-hydroxybenzoate octaprenyltransferase OS=Escherichia coli (strain K12) OX=83333 GN=ubiA PE=1 SV=1	-0.52376	0.00481363	0.0289266	-0.863561	-0.183958
P16676	cysA	Sulfate/thiosulfate import ATP-binding protein CysA OS=Escherichia coli (strain K12) OX=83333 GN=cysA PE=1 SV=2	-0.272629	0.00627582	0.0326415	-0.456587	-0.0886709
P21363	yciE	Protein YciE OS=Escherichia coli (strain K12) OX=83333 GN=yciE PE=1 SV=1	-0.287784	0.00642703	0.0329544	-0.482669	-0.0928979
P09148	galT	Galactose-1-phosphate uridylyltransferase OS=Escherichia coli (strain K12) OX=83333 GN=galT PE=1 SV=2	-0.26206	0.00648536	0.0330662	-0.43977	-0.0843504
P39274	yjdJ	Uncharacterized protein YjdJ OS=Escherichia coli (strain K12) OX=83333 GN=yjdJ PE=1 SV=1	-0.499497	0.00658329	0.0330993	-0.838992	-0.160001
P05824	recN	DNA repair protein RecN OS=Escherichia coli (strain K12) OX=83333 GN=recN PE=1 SV=2	-0.431418	0.00752589	0.0360008	-0.730759	-0.132077
P0A6S3	flgI	Flagellar P-ring protein OS=Escherichia coli (strain K12) OX=83333 GN=flgI PE=3 SV=1	-0.330733	0.00789331	0.036739	-0.561934	-0.099532
P0A7N9	rpmG	Large ribosomal subunit protein bL33 OS=Escherichia coli (strain K12) OX=83333 GN=rpmG PE=1 SV=2	-0.368896	0.00925425	0.040954	-0.633409	-0.104382
P0AAC4	ybhL	Inner membrane protein YbhL OS=Escherichia coli (strain K12) OX=83333 GN=ybhL PE=1 SV=1	-0.496682	0.00970648	0.0422325	-0.855601	-0.137763
P16926	mreC	Cell shape-determining protein MreC OS=Escherichia coli (strain K12) OX=83333 GN=mreC PE=1 SV=1	-0.312757	0.0100522	0.0432175	-0.540067	-0.085447
P0ADB1	osmE	Osmotically-inducible putative lipoprotein OsmE OS=Escherichia coli (strain K12) OX=83333 GN=osmE PE=2 SV=1	-0.264312	0.0103085	0.0442143	-0.457212	-0.0714119
P76243	yeaO	Uncharacterized protein YeaO OS=Escherichia coli (strain K12) OX=83333 GN=yeaO PE=4 SV=2	-0.332811	0.0110106	0.0461891	-0.578382	-0.0872404
