# Supplementary material for: Global analysis of protein degradation reveals instability of diverse regulators in Escherichia coli
Source: Proc Natl Acad Sci U S A. 2026 Mar 3;123(10):e2515265123. doi: 10.1073/pnas.2515265123 (PMC12974527; doi:10.1073/pnas.2515265123)
Supplement: Supplementary file 4 — Dataset S03 (XLSX) [file pnas.2515265123.sd03.xlsx]

## Sheet: Stationary phase (all)
Accession

## Sheet: Stationary phase (top)
Accession
